# Supplementary material for: Sulfamate Acetamides as Self-Immolative Electrophiles for Covalent Ligand-Directed Release Chemistry
Source: J Am Chem Soc. 2023 Feb 4;145(6):3346–60. doi: 10.1021/jacs.2c08853 (PMC9936582; doi:10.1021/jacs.2c08853)
Supplement: Supplementary file 2 — ja2c08853_si_002.xlsx [file ja2c08853_si_002.xlsx]

## Sheet: Dataset S1
Dataset S1: isoDTB ABPP using Desthiobiotin-Valine-azidolysine light or heavy peptides of mino cells trated with 1 µM compound for 2h;
This set only contains peptide for which heavy isotop values were detected in at least 3 out of 4 repetitions.
Ibrutinib			3c
Proteins	isoDTB-ABPP H/L Ratio		Proteins	isoDTB-ABPP H/L Ratio
P52272_C694	10.3223		P27708_C379	5.92604
P48643_C377	7.45046		P48643_C377	5.69647
Q8WW33_C76	3.16239		A0AVT1_C625	5.12677
O95239_C153;Q2VIQ3_C153	3.09069		P52272_C694	4.24451
Q8N1F7_C522	2.96302		Q8N1F7_C522	3.04183
Q92797_C578	2.60176		P13804_C109	2.73048
P50416_C304	2.46565		Q13177_C390;Q13153_C411;O75914_C424	2.62855
Q86VP6_C92	2.34299		Q92797_C578	2.33085
Q13177_C390;Q13153_C411;O75914_C424	2.14067		A1L0T0_C568	2.10451
P21291_C25	2.11766		A1L0T0_C315	2.06553
Q01813_C360	1.99055		Q9Y295_C267	2.04833
Q9BXJ9_C322	1.86427		A5YKK6_C1706	1.81717
P45880_C103	1.86167		Q99961_C277	1.79435
Q9BTY7_C138	1.79503		A8MUU1_C53;Q01469_C87	1.76618
P13637_C418	1.78682		P21108_C165;P11908_C165	1.71264
P45880_C210	1.75336		P35626_C340;P25098_C340	1.69419
Q9ULZ2_C178	1.7185		O76094_C323	1.65244
Q9BV44_C391	1.69214		O96008_C74	1.64752
Q14166_C572	1.68121		P62993_C32	1.55842
Q96S82_C66	1.67368		P08697_C152	1.55801
P49848_C460	1.666		P50542_C566	1.5533
Q14566_C158	1.65423		P25789_C107	1.5345
P49327_C2273	1.6538		Q12768_C21	1.52285
P45880_C227	1.60854		O00170_C254	1.51106
P52701_C108	1.5474		P40938_C303	1.49969
Q9Y490_C732	1.53424		O75534_C42	1.47791
Q6P2E9_C194	1.53212		Q8NB37_C179	1.45998
Q15052_C319	1.53095		P63146_C88;P49459_C88	1.45769
P08697_C152	1.53064		Q8N0Z6_C29	1.45677
P35610_C92	1.5231		O00116_C226	1.45052
Q9Y2W6_C109	1.51687		Q9UHD8_C531	1.44914
Q6P1X6_C98	1.51648		P08240_C253	1.4382
Q96MG7_C283	1.50992		P11413_C446	1.43798
P30519_C282	1.49484		Q9BW66_C120	1.43571
Q96P70_C864	1.48837		Q13045_C119	1.42308
Q53GS7_C287	1.48774		P41567_C69;O60739_C69	1.41687
Q9BYV9_C698	1.47954		P22102_C646	1.41301
P53602_C108	1.47716		Q9H8Y8_C173	1.40318
P82933_C233	1.47076		Q96F24_C33	1.40315
Q15084_C55	1.45922		O95372_C56	1.39523
Q9UL15_C327	1.45273		Q96HE7_C241	1.39172
Q9BW27_C230	1.44938		Q9UIA9_C123	1.39159
Q96F24_C33	1.44456		P49327_C2273	1.38504
Q9H993_C159	1.43459		P27695_C65	1.36776
O15027_C46	1.4327		P08575_C1261	1.36748
P04181_C93	1.43229		O15027_C46	1.36156
O00154_C288	1.43061		O75489_C80	1.36057
O43252_C207	1.4278		P53675_C682	1.35631
Q9NQR4_C153	1.41907		P61970_C38	1.35436
Q9UHD8_C531	1.40884		O00217_C121	1.35162
O00116_C214	1.3966		Q9NZL4_C297	1.34338
Q9Y385_C91	1.39477		P11217_C373;P11216_C373	1.34127
Q14289_C298	1.39212		P14324_C183	1.34124
Q9UPT9_C171	1.39155		Q01201_C109	1.34108
P78527_C931	1.38041		Q96EP5_C124	1.34058
P08240_C253	1.36921		B0I1T2_C965	1.3404
P30050_C162	1.36845		Q16186_C88	1.33932
Q15046_C496	1.36627		O43592_C522	1.33518
P22102_C733	1.36455		O15382_C342	1.33219
P38646_C66	1.36276		Q8WW33_C76	1.33176
O14929_C299	1.36188		O95340_C43;O43252_C53	1.3306
P48735_C154	1.3546		P15153_C81	1.32597
Q9UL15_C420	1.34948		Q9HBL8_C154	1.32224
O60216_C78	1.34749		O15027_C107	1.31903
Q9P2J5_C936	1.34733		O14818_C91	1.31797
P49757_C176	1.34528		O14980_C528	1.31258
Q5HYI8_C180	1.34458		Q9BXJ9_C322	1.30958
Q15554_C207	1.34434		P08237_C114	1.30757
P17844_C320	1.34217		Q9H089_C475	1.30565
P08575_C1261	1.33903		O43252_C290	1.29641
P53602_C133	1.33869		O60343_C156	1.29409
Q8IV04_C305	1.33225		B0I1T2_C97	1.29102
Q9Y6A5_C749	1.32985		Q9P2I0_C763	1.29077
P05023_C374;P13637_C364;P50993_C372;Q13733_C382	1.32718		O00116_C565	1.28974
P08237_C114	1.32253		Q9BXJ9_C214	1.2894
Q5T6F2_C104	1.31518		O60216_C78	1.28822
Q9H1K1_C95	1.31261		Q92616_C1362	1.28389
P62191_C58	1.30929		P82933_C233	1.28164
Q8IX12_C465	1.30611		O00116_C214	1.27934
Q06187_C464	1.30314		P41252_C433	1.27908
Q8N1F7_C422	1.30208		Q13564_C384	1.27748
P42704_C208	1.30018		O43837_C232	1.27705
Q8NB37_C154	1.29965		P35236_C62	1.27466
P24752_C196	1.29703		Q92600_C200	1.27287
P0CAP2_C82	1.29512		O00571_C128	1.27198
Q9Y490_C1353	1.29133		Q9H204_C93	1.26802
Q9Y5L0_C634	1.28679		Q9H936_C246	1.26769
P00734_C391	1.28607		Q13200_C459	1.26768
P52209_C422	1.28521		P26842_C185	1.26605
Q13509_C129	1.28489		P13798_C30	1.26559
P46060_C338	1.28478		O43242_C483	1.26278
Q9Y490_C2442;Q9Y4G6_C2443	1.28466		O95373_C757	1.25607
P11441_C13	1.28411		O15067_C66	1.25571
Q92973_C297	1.28358		P16885_C1082	1.25133
P22694_C200;P17612_C200;P22612_C200	1.28001		Q8NBU5_C137	1.24951
P28066_C165	1.27791		Q96FV9_C251	1.24696
Q53H96_C129	1.27755		P38919_C137	1.24611
P30153_C294	1.27548		P35579_C1379	1.24482
O15511_C45	1.26986		Q5VTE0_C111;P68104_C111	1.24402
P57088_C224	1.26976		O15027_C504	1.24162
Q9UKG1_C570	1.26704		O00232_C108	1.24136
P52789_C794	1.2654		Q9H0P0_C120	1.24131
P49591_C395	1.26493		P50395_C335	1.23942
P63010_C95;Q10567_C95	1.26286		Q9NS91_C63	1.23781
P08559_C100	1.26278		Q14566_C158	1.23473
O60610_C314	1.2585		P08567_C155	1.2338
P51965_C122;Q96LR5_C130;Q969T4_C136	1.25354		P49005_C384	1.23365
O43566_C496	1.25353		Q96GG9_C29	1.23096
P48735_C308	1.25261		P42025_C34;P61163_C34	1.23095
Q9BYV8_C187	1.25092		Q01658_C42	1.22956
P48147_C57	1.25042		P05161_C78	1.22414
P17858_C708	1.2464		Q9ULW0_C536	1.22367
Q14204_C3147	1.24362		P46379_C856	1.21656
P08237_C709	1.24272		Q9HB19_C81	1.21527
Q8NFQ8_C382;Q5JTV8_C496	1.24254		P28676_C94	1.21526
Q08J23_C235	1.24239		Q9BU89_C200	1.21145
Q9UPN7_C455	1.2396		O43765_C148	1.21135
P52657_C68	1.23739		P24928_C981	1.20805
P50395_C317;P31150_C317	1.23681		Q9Y6C9_C79	1.20775
Q15052_C564	1.23424		Q06187_C337	1.20756
Q8N0U8_C50	1.23384		P23381_C309	1.20566
Q12974_C46	1.23307		Q14699_C128	1.2045
Q9NVM9_C349	1.23243		P30626_C162	1.20235
Q9BR61_C80	1.23234		O15260_C32	1.20125
Q12800_C395	1.23099		Q9UBF2_C296;Q9Y678_C296	1.20124
Q14498_C303	1.22993		O14929_C299	1.20072
P04075_C240	1.22888		Q14289_C650	1.2004
Q13547_C100	1.22879		A6NDG6_C217	1.19981
O60610_C1227	1.22691		Q96T76_C386	1.19962
P62937_C62;Q9Y536_C62;P0DN26_C62;F5H284_C62;A0A0B4_C62	1.22667		P13489_C142	1.19939
Q9Y3T9_C585	1.22484		O60488_C420	1.19862
A2A288_C367	1.2233		Q99614_C8	1.19817
Q02338_C288	1.22001		Q01650_C496	1.19817
Q96KB5_C112	1.21922		O43402_C136	1.19578
P21291_C167	1.2187		Q99873_C360	1.19452
P48723_C43	1.2162		O95373_C477	1.19336
Q16186_C88	1.21583		O43747_C400	1.18959
Q53GS9_C105	1.21518		Q9BRX5_C188	1.18937
O95347_C326	1.21385		O60610_C1227	1.18924
Q14683_C1073	1.21277		O00268_C867	1.18886
Q9Y6C9_C79	1.20995		O43396_C135	1.18805
P10321_C188	1.20991		Q6QNY1_C41	1.18802
Q9UJU6_C127	1.2095		O95671_C441	1.1869
P30153_C447;P30154_C459	1.2094		B0I1T2_C472	1.18662
Q15003_C255	1.20922		P61513_C39;A6NKH3_C40	1.18648
P48634_C437	1.20921		P0DPI2_C244;A0A0B4_C244	1.18519
P61081_C47	1.20901		P07900_C597	1.18492
P55265_C773	1.20846		Q15813_C371	1.1836
Q9NZW5_C432	1.20611		Q06187_C464	1.18356
Q02080_C236	1.20561		P18858_C434	1.18297
P51965_C67	1.20535		Q92973_C285	1.17854
P41567_C69;O60739_C69	1.20534		Q92973_C297	1.17801
O00116_C404	1.20309		Q9NY27_C22	1.17794
Q08211_C1099	1.19915		P28482_C254	1.17762
P31948_C417	1.19887		P57764_C467	1.17686
Q6NS38_C192	1.19782		Q9P2R7_C152	1.17627
Q06187_C337	1.19782		Q9UI30_C100	1.17557
Q13126_C136	1.19733		P17812_C30	1.1751
Q1KMD3_C308	1.1952		P31943_C122	1.17414
P40926_C212	1.19405		P31939_C241	1.17279
P28676_C94	1.19259		O95881_C66	1.17259
Q53GQ0_C215	1.19155		Q15813_C522	1.17165
Q13838_C75	1.19069		O00244_C12	1.17049
P62495_C127	1.19067		Q6NYC8_C611	1.16954
Q9Y490_C2243	1.18849		P27695_C208	1.16827
Q07820_C286	1.18821		O00410_C687	1.16822
P50395_C202	1.18726		P29144_C787	1.16711
O14893_C34	1.18689		O43776_C511	1.16708
P62873_C294	1.1861		P08238_C589	1.16529
P78527_C3293	1.18338		Q4G176_C139	1.16364
P46379_C856	1.18318		Q0VDF9_C335	1.1632
Q96I25_C385	1.18239		P13010_C296	1.163
Q9UJS0_C503	1.1822		Q14974_C585	1.1628
O15260_C32	1.18006		P13637_C653	1.16158
Q9BXB5_C203	1.17977		Q3LXA3_C155	1.15892
P60174_C127	1.17949		Q9NRY5_C388	1.15843
P07814_C381	1.17929		Q9NUQ9_C10	1.15811
P25789_C107	1.17815		P08559_C181	1.15807
P47897_C687	1.17759		P78527_C3781	1.1573
P40227_C508;Q92526_C508	1.1763		P13639_C466	1.15683
P09001_C78	1.17626		O95573_C450	1.1566
Q9UQ88_C428;P21127_C440	1.17619		P13861_C101	1.15622
P57737_C505	1.17612		P13489_C30	1.15561
O14980_C859	1.1759		Q32MZ4_C726	1.15457
Q8WXH0_C1235	1.17552		P26640_C112	1.15437
Q9BRX9_C198	1.17472		Q8N128_C114	1.15422
O43402_C136	1.17468		P07741_C153	1.15405
Q9UBQ7_C57	1.17445		Q9Y2Z0_C154	1.15403
O14920_C464	1.174		P05023_C374;P13637_C364;P50993_C372;Q13733_C382	1.15397
Q9H6K1_C18	1.17269		P42166_C561	1.15319
Q9H0P0_C120	1.17235		O75663_C87	1.15184
P62195_C112	1.17195		Q9H832_C100	1.14903
P54687_C4	1.17071		P49589_C27	1.14741
O95163_C836	1.16993		Q96FX7_C209	1.14717
P78527_C373	1.16982		P33176_C301	1.14667
P25205_C148	1.16953		Q9NXX6_C226	1.14614
Q06546_C421	1.16897		Q8WW01_C13	1.14576
Q9Y6A5_C502	1.16786		Q96T37_C926	1.14547
Q92835_C1050	1.16529		P78527_C1229	1.14541
Q96F63_C218	1.16485		P21796_C127	1.14508
Q9UBB6_C469	1.16367		Q9UIQ6_C305	1.14485
Q8NBI5_C331	1.16297		P05198_C199	1.14454
P20810_C241	1.16293		P52209_C170	1.14387
Q9NX01_C38	1.16232		Q13905_C154	1.14287
O95340_C43;O43252_C53	1.161		Q14790_C360	1.14279
Q9UL15_C118	1.16096		P26358_C62	1.14154
A0AVT1_C546	1.16055		Q07820_C286	1.1412
O75817_C66	1.16018		P15927_C49	1.14075
P32119_C172	1.15958		P51553_C81	1.14066
O75177_C47	1.15944		O95456_C68	1.13998
P51610_C1139	1.15907		Q12874_C103	1.13831
Q14699_C551	1.15905		Q8TDH9_C117	1.13824
Q8TD19_C623	1.15828		P41743_C507	1.13738
Q96HE7_C241	1.15813		P78347_C121	1.13601
Q9Y606_C260	1.15591		O95372_C135	1.1357
Q9NQ88_C114	1.15559		O95202_C379	1.13543
P54578_C277	1.15448		P49023_C108	1.13531
O15067_C318	1.15443		Q7Z2W4_C645	1.13511
Q9NZ01_C18	1.15438		Q01658_C58	1.135
Q9H3S7_C628	1.15335		P34897_C80	1.13458
Q9Y2R5_C58	1.15327		Q8TEX9_C459	1.13454
Q9HBM6_C121;Q16594_C121	1.15307		O75792_C29	1.13418
Q8WUB8_C134	1.15273		O43290_C674	1.13418
Q16822_C431	1.1518		O75044_C1020	1.13412
P62495_C97	1.15167		P06730_C89	1.13382
Q9Y2R4_C536	1.15032		P41567_C94	1.13348
Q15291_C73	1.15016		P13489_C38	1.13336
Q9Y3D5_C90	1.15013		Q13618_C636	1.13227
Q9UBB4_C283	1.1495		P78527_C974	1.13225
Q8NFQ8_C468	1.14908		O00505_C174	1.13151
Q86XK3_C198	1.14885		O14980_C119	1.13134
Q9Y5U8_C83	1.1483		O94874_C32	1.13099
O43592_C38	1.14737		Q9Y6A5_C502	1.13008
P11912_C119	1.14598		P51580_C70	1.12943
P26842_C185	1.14593		Q6ZT62_C110;Q9Y3L3_C102	1.12934
Q15021_C816	1.14548		P28340_C428	1.12827
Q9HAV0_C271	1.14537		Q15648_C135	1.12773
P28340_C837	1.14515		Q9BRP1_C278	1.12769
O15155_C28	1.14513		Q09161_C44	1.12767
P52701_C765	1.14403		O00161_C112	1.12742
P30566_C113	1.14323		P17844_C170;Q92841_C247	1.12732
Q5TDH0_C361	1.14315		Q07820_C16	1.12724
O43708_C205	1.14283		Q14166_C572	1.12693
Q9UN19_C54	1.14275		O95373_C401	1.12675
Q12962_C174	1.14248		P31323_C388	1.12615
Q92879_C61;O95319_C85	1.14225		Q9NRX1_C64	1.12606
P16615_C344;Q93084_C344;O14983_C344	1.14208		P84085_C159	1.12565
O95573_C85	1.14167		P36915_C410	1.12563
Q92900_C188	1.14157		P63261_C217;P60709_C217;Q6S8J3_C917	1.12419
P14866_C581	1.14086		Q9Y448_C296	1.12419
P15170_C407	1.14081		Q00169_C94;P48739_C94	1.12412
Q9UI30_C100	1.14033		P22314_C481	1.12386
Q9UGP8_C295	1.14		Q14498_C303	1.12345
Q7L591_C144	1.13957		P84243_C111	1.12302
O43598_C26	1.13929		Q9H9A6_C23	1.12301
O60701_C288	1.13912		O75521_C380	1.12189
P52272_C653	1.13906		Q8TD08_C154	1.1217
O14818_C91	1.13903		O95299_C67	1.12163
Q12789_C42	1.13883		Q96IJ6_C389	1.12128
P78527_C1229	1.13738		Q9UBB4_C165	1.12109
Q92538_C403	1.13737		O00399_C18	1.12092
P15880_C222	1.13402		P40227_C328	1.1203
P22102_C646	1.13383		P11177_C161	1.11982
Q01664_C29	1.1338		P13639_C290	1.11915
P30101_C92	1.13347		P04439_C363	1.11837
Q14232_C169	1.13326		P49848_C460	1.11796
O75569_C213	1.13324		Q6XZF7_C691	1.11756
Q9NX47_C188	1.13251		Q00610_C666	1.11752
O00186_C90	1.13239		P46777_C76	1.11632
Q14683_C1180	1.13193		Q08211_C1099	1.11619
Q9UKI3_C115	1.13183		O00425_C257	1.11616
Q9Y5T5_C205	1.13115		Q96LR5_C75;Q969T4_C81	1.11573
P0DPI2_C176;A0A0B4_C176	1.13103		O15173_C159;O00264_C129	1.11549
O15371_C258	1.13056		Q86TG7_C234	1.11529
Q92922_C657;Q8TAQ2_C635	1.13001		Q9NUU7_C339;Q9UMR2_C340	1.11517
P22102_C291	1.12994		P61970_C114	1.11498
P48634_C1934	1.12944		Q53H12_C20	1.11493
P13637_C239	1.12896		Q52LJ0_C63	1.1148
O15392_C31	1.12789		P42704_C927	1.11459
Q96FF9_C165	1.12711		Q99615_C317	1.11431
Q9Y6I9_C68	1.12693		Q8TCT9_C326	1.11417
Q14566_C242	1.12507		Q14566_C242	1.11383
P16885_C360	1.1244		P13489_C85	1.11335
P40227_C328	1.12405		P21964_C238	1.11332
P08865_C148	1.12358		Q9H074_C358	1.11332
Q9NP77_C12	1.12293		Q7KZF4_C826	1.11329
O00186_C114	1.12269		O15511_C45	1.11324
P14324_C183	1.12186		Q86TG7_C597	1.11312
O14545_C267	1.1217		O15067_C606	1.11251
P45974_C335	1.12145		Q12974_C46	1.11245
Q9H9A6_C23	1.1212		P57737_C505	1.11232
P05198_C199	1.12109		Q96AB3_C107	1.11211
Q96EP0_C504	1.12085		P09622_C80	1.11204
Q8NC60_C505	1.12078		P38606_C277	1.11171
Q96RQ3_C509	1.12071		Q15011_C68	1.11155
Q29RF7_C742	1.12063		O60313_C375	1.11151
Q12849_C476	1.12042		P10644_C18	1.1111
Q96RU3_C130	1.12027		P60604_C75	1.1106
Q6P161_C62	1.12002		P45880_C210	1.11018
Q9H3H3_C263	1.11996		P54136_C502	1.10972
Q15011_C68	1.11978		P46379_C349	1.10885
Q15637_C171	1.1196		P52306_C85	1.10871
Q9BWJ5_C76	1.11896		Q99497_C106	1.10823
O43592_C522	1.1177		Q14137_C404	1.10819
Q00613_C103	1.1171		P51553_C333	1.10817
Q8TC07_C24	1.11704		Q9H223_C175	1.10817
Q8TB72_C813	1.11689		P40938_C200	1.10785
P12956_C398	1.11654		Q7L2J0_C429	1.10762
P49368_C475	1.11641		O75528_C255	1.10758
P18615_C297	1.11629		P05023_C249	1.10746
Q15038_C132	1.11629		P46013_C2464;P46013_C1981	1.10737
O75323_C85	1.11613		O15235_C132	1.10734
Q14232_C115	1.11584		P36954_C52	1.10732
Q9H7E9_C42	1.11576		O75521_C282	1.10666
O75431_C189	1.11504		P24941_C118	1.10661
P29144_C787	1.11477		Q9UNH7_C348	1.10626
Q9GZV4_C73;Q6IS14_C73;P63241_C73	1.11472		P52298_C81	1.10625
O94903_C86	1.11471		P60174_C87	1.10561
Q9BRX5_C188	1.11406		P42704_C1043	1.10542
O15523_C466;O00571_C468	1.11359		O60921_C253	1.1049
P42166_C684	1.11231		Q9H074_C222	1.10481
Q15365_C163	1.11197		P35754_C23	1.10481
Q9UNM6_C114	1.11191		Q14204_C4644	1.10471
O00410_C886	1.11167		Q9NR50_C285	1.10449
P22314_C278	1.11165		P78527_C3281	1.10396
P46940_C151	1.11131		Q15365_C163	1.10279
P62993_C32	1.11122		P18085_C62	1.10222
P62241_C72	1.11108		Q92888_C815	1.10187
O94906_C807	1.11105		P53621_C380	1.10162
Q8N1F7_C209	1.11014		Q9Y508_C8	1.10137
Q9NWV8_C294	1.10987		Q8WV74_C39	1.10116
Q06547_C331	1.10936		O75330_C17	1.10076
Q9NRH3_C201;P23258_C201	1.10916		P29590_C212	1.10072
P42166_C629	1.10872		Q9Y490_C956	1.10071
Q96EL3_C49	1.1084		Q9HAV7_C108	1.1003
Q9Y2S7_C143	1.10831		P22102_C168	1.10012
Q9Y3A5_C119	1.10755		Q9BR61_C80	1.09978
O95297_C203	1.10746		P04632_C190	1.09972
P13667_C206	1.10719		Q9UNQ2_C125	1.0995
P61586_C159	1.10709		P78527_C3683	1.09916
Q02750_C207;P36507_C211	1.10709		Q9NPJ6_C162	1.09903
P49770_C310	1.10684		Q92616_C246	1.09848
Q7L5D6_C160	1.10615		Q9UBE0_C133	1.09823
Q99549_C753	1.10493		P42704_C208	1.09808
P41252_C433	1.10475		P52701_C108	1.09762
O95299_C183	1.10471		P43490_C287	1.09724
O75694_C1344	1.10469		Q9H9B4_C190;Q9BWM7_C189	1.09707
P49792_C707	1.10456		P11912_C119	1.09702
Q9Y394_C204	1.10454		O00186_C114	1.09695
A1L0T0_C315	1.10424		P24666_C13	1.09689
P28340_C428	1.10362		P61204_C159	1.09669
Q92667_C147	1.1032		O60684_C357;P52294_C359	1.09642
P61158_C34	1.10312		P26641_C339	1.09619
O60684_C357;P52294_C359	1.10295		Q9UJS0_C503	1.09584
Q9NXE4_C698	1.10204		Q96CS3_C194	1.09573
P46013_C2464;P46013_C1981	1.10203		O15371_C258	1.09562
Q96IZ0_C173	1.10142		Q96ER3_C25	1.0955
P38919_C137	1.10107		P50990_C187	1.09546
Q16666_C679	1.10093		Q9Y2R5_C58	1.09543
Q9NZ09_C161	1.10091		P49642_C354	1.09524
Q93009_C223	1.10087		P55209_C132	1.09438
Q8N9V3_C410	1.10077		O14526_C371	1.09431
P09936_C220	1.10063		Q9BRF8_C54	1.0943
O43747_C400	1.10016		P15311_C117	1.09363
Q04864_C151	1.10014		P21964_C207	1.09249
O95229_C54	1.09996		Q93009_C223	1.09245
Q9UGV2_C166	1.09983		O00410_C229	1.09195
Q96FX7_C209	1.09967		Q92947_C115	1.09167
P45985_C158	1.09855		P53618_C390	1.09166
Q9Y6B6_C102	1.09802		P28676_C182	1.09151
O15523_C339;O00571_C341	1.09742		O43684_C129	1.09089
Q99700_C892	1.09735		P63261_C257;P60709_C257	1.09057
O60343_C45	1.09697		Q9UBT2_C432	1.09042
Q8N0Z6_C29	1.09695		O60888_C96	1.09029
O43252_C127	1.09687		P36871_C374	1.08982
P36507_C384	1.09666		P30153_C294	1.08981
P26640_C112	1.09636		Q13620_C248	1.08967
O95373_C827	1.09635		Q9H3P2_C471	1.08956
P37198_C475	1.09555		P24666_C18	1.08938
O00425_C194	1.09535		P53384_C31	1.08905
Q8WZA9_C152	1.09472		O00299_C59	1.08863
Q86VQ1_C297	1.09469		Q969Z0_C370	1.08858
Q15004_C54	1.09443		P33947_C29	1.08846
Q9BTY7_C51	1.094		P13489_C75	1.08813
Q9UBQ5_C190	1.09394		Q96RQ3_C509	1.08809
Q6UB35_C814	1.09356		Q92552_C276	1.088
Q9NRY5_C388	1.09338		O60841_C749	1.08799
Q13571_C12	1.09285		P37198_C475	1.08791
Q99798_C126	1.09271		Q9Y3A5_C119	1.08772
O60488_C420	1.09237		P62873_C25	1.08745
Q9H2U1_C234	1.0905		Q14683_C1073	1.08705
Q96P11_C359	1.09047		P34897_C412;P34896_C389	1.08683
Q9Y5Y2_C54	1.09008		P0DPI2_C176;A0A0B4_C176	1.08674
P17987_C296	1.08988		Q5T4S7_C260	1.08664
P23381_C309	1.08927		O43776_C537	1.08534
Q9P258_C280	1.08903		P50453_C370	1.0851
Q92888_C815	1.08893		P27707_C59	1.08505
P15311_C117	1.08882		Q9UG63_C586	1.08498
Q01813_C641	1.08863		Q9ULW0_C594	1.08484
P78527_C1742	1.08852		O75746_C505	1.08482
P32519_C224	1.08842		O75717_C285	1.08473
Q9NP79_C87	1.08797		P38646_C66	1.08467
Q6UB35_C828	1.08778		P30044_C100	1.08456
P07814_C1487	1.08778		Q96FV9_C156	1.08403
P40222_C87	1.0874		P56192_C66	1.08399
P35658_C1003	1.08677		Q13501_C26	1.08394
Q8IZ69_C486	1.08677		O43175_C111	1.08387
O00139_C420	1.08673		Q9Y490_C1353	1.08337
O00487_C238	1.08623		P11387_C733	1.08304
Q96F86_C353	1.08614		P48444_C9	1.08287
P27695_C208	1.08607		Q96QA5_C174	1.08286
Q96EP5_C39	1.08587		Q16822_C230	1.08276
Q96C36_C262;P32322_C262	1.08574		P30046_C24;A6NHG4_C24	1.08266
Q13619_C633;Q13620_C787	1.08552		Q96HE7_C166	1.08254
Q9P2R7_C152	1.08509		P05141_C57;P12235_C57	1.08246
P41567_C94	1.08496		Q2TAA2_C137	1.08239
O75521_C282	1.0847		Q9BRA2_C43	1.08202
P00491_C31	1.08443		Q99460_C806	1.08189
Q9BSF4_C182	1.0844		Q7LBR1_C25	1.08134
Q5VYK3_C1459	1.08414		O43172_C263	1.08118
O14933_C102	1.08364		P56192_C333	1.08092
Q14008_C144	1.08323		Q9Y224_C19	1.08083
Q9Y2Y0_C149	1.08267		Q13630_C309	1.08071
O75884_C127	1.08237		O75152_C588	1.08031
Q9NZT2_C443	1.08219		Q13148_C39	1.08029
Q9H9A6_C438	1.08138		O43175_C116	1.0795
P51114_C77	1.08117		Q1KMD3_C308	1.07911
P35579_C1379	1.08051		O95757_C376;P34932_C376;Q92598_C376	1.07908
P09884_C1180	1.0804		P08237_C709	1.07899
P05161_C78	1.08036		Q86VP6_C1134	1.07876
Q8NB90_C459	1.08029		O14545_C267	1.07872
P49327_C2202	1.08017		P51114_C77	1.0786
Q9NR50_C334	1.07992		Q13098_C67	1.0785
P42765_C287	1.07988		Q8WW33_C51	1.07839
Q8WXX5_C150	1.07987		P18615_C297	1.07833
O75534_C42	1.07932		P00734_C391	1.07805
P52306_C29	1.07916		P60228_C250	1.07771
Q9NRA8_C125	1.0789		P84077_C159	1.07757
Q9H832_C100	1.07883		O75177_C47	1.07755
Q13242_C80	1.07867		P22415_C248	1.07746
O75694_C917	1.07856		P30626_C194	1.0774
P11177_C161	1.07849		Q13523_C962	1.07737
Q7LG56_C279	1.07849		Q14318_C227	1.07701
Q9Y4P3_C335	1.07825		P35579_C569;P35580_C576	1.07681
Q9NPI6_C115	1.07796		P54578_C415	1.07679
O95373_C401	1.07773		P0DOY3_C87;P0DOY2_C87;P0CG04_C87;B9A064_C195;P0CF74_C87	1.07677
Q9BTE3_C325	1.07765		Q9NT62_C50	1.07674
P78527_C3281	1.07741		A6NDY0_C180;Q86U42_C205	1.07618
Q9Y490_C1939	1.07728		Q8N2U0_C61	1.07616
P13667_C558;P30101_C409	1.07691		P40925_C251	1.07594
Q92973_C285	1.07685		P52789_C794	1.07587
Q5JTH9_C763	1.07667		O43290_C560	1.07546
Q8N3F8_C597	1.07667		P53618_C466	1.07519
P63279_C93	1.07653		Q9NR31_C102	1.07496
Q9HAU5_C944	1.07597		P52701_C765	1.07494
Q9H3P2_C471	1.07542		Q16666_C727	1.0749
Q14289_C562	1.07534		Q9NZ01_C18	1.07475
P20042_C281	1.07531		P18858_C895	1.07464
Q96RU3_C609	1.07508		Q9H2M9_C608	1.07449
Q9UKX7_C416	1.07471		P51649_C340	1.07442
P42566_C824	1.07464		P46940_C494	1.07436
Q9UPN7_C795	1.07422		P35579_C988	1.0741
P11413_C13	1.07408		P57737_C770	1.07402
O75152_C588	1.074		P48147_C57	1.07347
Q8IWP9_C108	1.07388		Q9HB19_C11	1.07336
Q99497_C106	1.07379		O94979_C669	1.0733
P55010_C99	1.0735		P27824_C160	1.07308
Q9NW81_C194	1.07348		Q9NQ48_C35	1.07279
O00425_C257	1.07339		Q7LG56_C279	1.07273
O43169_C122	1.07336		O75884_C127	1.07268
O14519_C105;O75956_C116	1.07335		Q9NQ88_C161	1.07265
Q96AG4_C59	1.0733		O00410_C180	1.07202
Q9Y490_C1434	1.07303		O95239_C153;Q2VIQ3_C153	1.07163
Q9BRU9_C35	1.07241		O95373_C827	1.07123
P22234_C374	1.07199		Q9Y6W5_C127	1.07109
Q9H4A5_C70	1.07193		P60174_C127	1.07098
Q9P000_C47	1.07184		Q9BRU9_C35	1.07082
O60841_C749	1.07098		Q9NQS1_C169	1.07053
Q5XKP0_C60	1.07094		P30101_C406	1.07035
Q8IVM0_C85	1.07093		Q9Y6E0_C266	1.07031
O75521_C380	1.07091		Q8WUM4_C40	1.0703
P30626_C162	1.0709		Q86VQ1_C151	1.07028
P51610_C1886	1.07057		Q9Y490_C1434	1.07019
P08238_C589	1.07025		P05091_C66	1.07015
P26583_C106	1.0697		Q13423_C936	1.0698
O75533_C933	1.0688		P16885_C791	1.06973
P35754_C83	1.0688		Q99622_C73	1.06964
Q16822_C306	1.06866		Q15738_C340	1.06938
Q9NRX1_C226	1.06861		P07814_C381	1.06929
O75521_C368	1.06851		O00116_C190	1.06918
O95202_C330	1.06846		P04899_C287	1.06914
Q9BSJ8_C370	1.06835		O76094_C128	1.06905
Q14566_C301	1.06781		P54132_C120	1.06896
Q96FV9_C251	1.06758		P45880_C103	1.06884
P33947_C29	1.06752		P43897_C240	1.06883
Q13601_C142	1.06703		Q96CU9_C331	1.06869
Q9UJ41_C181	1.06702		O14521_C150	1.06848
P29144_C150	1.06676		O43823_C173	1.06843
P61978_C185	1.06666		P22234_C374	1.06743
Q8NF50_C1471	1.06623		P08574_C219	1.06739
Q9Y295_C142	1.06603		Q9H0L4_C222	1.06734
Q96AG4_C48	1.06585		P40938_C164	1.0673
P17844_C234	1.06578		P47897_C111	1.06708
P78527_C42	1.0657		Q9BW19_C663	1.06704
P22314_C481	1.06568		P11142_C603	1.06685
Q15005_C17	1.06558		Q96FV9_C49	1.06679
P26196_C102	1.06542		O60739_C94	1.06651
Q9Y490_C2196;Q9Y4G6_C2197	1.06524		P04899_C66	1.06635
Q2TAA2_C137	1.06523		Q5XKP0_C60	1.06633
O95881_C66	1.06512		P22732_C118	1.06569
P60604_C75	1.06504		P49005_C447	1.06549
P00558_C380	1.06478		Q4LDG9_C141	1.06542
Q9BYV9_C238	1.06455		O60934_C487	1.06501
Q14C86_C374	1.06437		O14893_C34	1.0645
P13639_C290	1.06424		Q15785_C250	1.06431
Q9Y6W5_C127	1.06421		P63010_C95;Q10567_C95	1.06405
Q13423_C308	1.06395		P30050_C141	1.06377
Q99460_C112	1.06384		P28340_C837	1.06352
P30876_C1093	1.06382		Q04637_C819	1.06341
Q86VP6_C592	1.06342		Q96G03_C573	1.06274
P10599_C32	1.06339		O95202_C330	1.06251
Q96CW6_C62	1.06294		P23921_C492	1.06247
Q9Y4X5_C161	1.06279		P10768_C56	1.06229
P34897_C80	1.06266		Q96RU3_C609	1.06206
O14776_C535	1.06201		Q8N111_C119	1.06194
P10768_C56	1.06169		P33176_C65	1.06185
P62987_C115	1.06146		P63218_C39	1.06139
Q14166_C361	1.0614		P22570_C42	1.06136
P51580_C70	1.06131		P22234_C81	1.06125
Q12965_C447	1.06078		Q8NE71_C365	1.06083
Q02446_C55	1.06069		O76021_C96	1.06075
Q14204_C3325	1.06043		Q9NR50_C64	1.06068
P61586_C16;P08134_C16	1.0601		Q9NTJ3_C110	1.06061
P13639_C466	1.06002		O15446_C86	1.06023
O00410_C420	1.05989		Q9UJX3_C131	1.05982
Q96JB2_C349	1.05988		P53582_C14	1.05946
P50990_C187	1.05981		P09936_C220	1.05938
Q07866_C320;Q9H0B6_C305	1.05974		P54578_C277	1.05912
P52789_C606	1.05967		O14787_C93	1.05907
P53618_C623	1.0596		Q14204_C633	1.05894
P31947_C96	1.05927		P05388_C226	1.05883
P30153_C148;P30154_C160	1.05883		P53701_C178	1.05882
O95801_C238	1.05858		Q9HC35_C368	1.05849
P54136_C369	1.05804		Q09161_C616	1.05837
P06730_C170	1.0577		Q14204_C3147	1.05831
Q86U42_C195	1.05769		O95758_C68	1.05822
P23396_C134	1.05767		P62937_C115	1.05812
P45974_C195	1.05763		Q9UNM6_C182	1.05803
Q86Y37_C362	1.05761		P22314_C632	1.05792
Q09161_C44	1.0574		Q99460_C633	1.05784
P23381_C225	1.05722		Q8TDX7_C53	1.0577
Q96IX5_C30	1.0572		Q15365_C194	1.05752
P56192_C66	1.05716		Q9NQR4_C153	1.05723
P28838_C462	1.05698		P37268_C374	1.05654
O00116_C565	1.05684		Q9HAU5_C944	1.05653
Q9BZD3_C65;P0CAP2_C65	1.05683		P26640_C41	1.05636
P49589_C182	1.05628		Q9NZ09_C161	1.05624
P78527_C2342	1.05619		Q9NSE4_C819	1.05623
Q92878_C157	1.05618		P00374_C7	1.05596
P49207_C49	1.05617		Q9BVA1_C127;Q13885_C127	1.05576
O14530_C94	1.05609		P06493_C119	1.05562
Q9H0L4_C222	1.05587		P22234_C91	1.05559
Q15691_C228	1.05582		P61981_C194	1.05555
P62917_C90	1.05562		Q13242_C138	1.05533
P13489_C142	1.05519		Q99615_C219	1.05523
P21333_C1157	1.05475		P13861_C134;P31323_C149	1.05523
P62195_C363	1.05473		O95807_C59	1.05506
Q9UFW8_C92	1.05406		P08047_C68	1.05499
P26641_C68	1.0539		Q99661_C473	1.05497
Q92616_C648	1.05384		P13489_C362	1.05492
Q9BXP5_C441	1.05381		P05455_C18	1.05466
P62979_C149	1.05364		Q8N5K1_C92	1.05449
Q12824_C147	1.05341		P18754_C93	1.05447
Q15003_C114	1.0534		Q9Y5X3_C397	1.05393
P50453_C370	1.05336		Q13148_C244	1.05392
P31943_C122	1.05332		P10599_C35	1.05379
Q8WVM8_C623	1.05329		Q9H0C8_C325	1.05371
Q5T440_C259	1.05316		P14598_C98	1.05369
Q6I9Y2_C90	1.05299		P22694_C200;P17612_C200;P22612_C200	1.05364
Q96EL3_C21	1.05272		P62258_C98	1.05361
P22314_C632	1.05264		P49006_C134	1.0531
P51610_C227	1.05261		P19784_C336	1.05295
O60675_C68;O15525_C68;Q9ULX9_C68	1.05241		P16615_C669	1.05282
Q16644_C203	1.05241		Q9BPX3_C509	1.05277
P05386_C61	1.05223		P40222_C523	1.05272
Q8IUD2_C258	1.05221		O60232_C125	1.05263
Q08945_C200	1.05214		P46060_C338	1.05258
O75746_C505	1.05212		P46777_C144	1.05245
Q08378_C455	1.05178		P13010_C249	1.05245
Q9NQT5_C215	1.05177		O00410_C473	1.05238
Q86VP6_C1134	1.0512		Q9Y490_C2196;Q9Y4G6_C2197	1.05213
P09110_C381	1.0511		Q14C86_C374	1.05212
P35249_C177	1.05096		Q9UKV3_C1052	1.052
Q9UN37_C233	1.05087		Q8IUI8_C313	1.05198
O43776_C511	1.05087		Q16666_C679	1.05187
P56192_C12	1.05051		O75821_C25	1.05168
Q9UIQ6_C305	1.05028		P40938_C32	1.05162
Q9HAV7_C108	1.05018		Q9BTT0_C87	1.0515
Q9UBB4_C65	1.05006		P49589_C182	1.05149
P52789_C813	1.04997		Q9BWJ5_C76	1.05138
Q8IU81_C239	1.04972		P30626_C75	1.05118
Q7L2J0_C429	1.04971		P05198_C70	1.05118
P28676_C182	1.0492		O75874_C379	1.05102
Q7Z434_C33	1.04884		Q9Y314_C250	1.05096
P13637_C49	1.04827		P19623_C209	1.05093
P49321_C84	1.04823		O00429_C345	1.05088
Q96T76_C386	1.04821		P52789_C606	1.05064
Q9NP73_C86	1.0482		P68036_C86;A0A1B0_C86	1.05063
Q8N6M0_C172	1.04813		Q9Y262_C417	1.05039
Q08J23_C678	1.04776		Q15038_C132	1.05023
O14979_C277	1.04775		Q9Y512_C65	1.04997
Q13148_C173	1.04762		P17844_C320	1.04985
P14866_C260	1.04724		O75521_C312	1.04983
P04632_C190	1.04706		P57721_C195	1.0498
P84103_C10	1.04684		P11142_C17	1.04947
O00629_C57	1.0463		P07355_C335;A6NMY6_C335	1.0491
O15347_C104	1.04625		P10644_C362	1.0491
P30084_C213	1.04617		O60678_C264	1.04901
O14893_C154	1.04589		P62244_C72	1.04888
Q5TA31_C105	1.04582		Q9Y399_C162	1.04821
Q9NPJ6_C162	1.04574		P60953_C157	1.04799
P13639_C369	1.04573		Q01813_C641	1.04794
P12532_C316;P17540_C317	1.04554		P08559_C100	1.04774
P24534_C50	1.04551		Q96PZ0_C38	1.04768
Q92499_C406	1.04541		P21281_C162	1.04763
Q7L591_C402	1.0447		Q15306_C386	1.0474
P61586_C107;P08134_C107	1.04458		O00186_C90	1.04734
Q9NVI7_C563;Q5T9A4_C515	1.04433		P61081_C47	1.04732
O14980_C34	1.04395		Q99567_C713	1.04716
Q7L2J0_C522	1.04384		Q9UKK6_C14;Q9NPJ8_C15	1.04704
Q9NZB2_C53	1.0437		O94888_C478	1.04696
Q9UJS0_C565;O75746_C563	1.04366		P22897_C74	1.04681
Q13564_C34	1.04353		Q00688_C133	1.04676
P37802_C63	1.0435		P30043_C109	1.04671
Q9NSE4_C155	1.04348		Q9Y4W6_C402	1.04667
Q86TG7_C597	1.04329		P59998_C21	1.04665
Q9P2N5_C21	1.04327		P30876_C1093	1.04665
Q9UBT2_C185	1.04318		P25098_C634	1.04664
Q9H8Y8_C173	1.04285		Q7L2J0_C153	1.0466
P55010_C59	1.04272		P07814_C744	1.04658
Q9Y490_C956	1.04272		O75884_C163	1.04614
O95372_C56	1.04271		O75643_C133	1.04594
Q8N5K1_C92	1.04252		P55769_C102	1.0458
Q8N6N7_C45	1.04239		Q9H900_C7	1.04578
Q9Y508_C8	1.0422		Q9Y5K5_C88	1.04573
P35250_C88	1.04199		P07919_C37;A0A096_C37	1.04562
Q08379_C984	1.04198		P08559_C273	1.04552
O15027_C107	1.04189		Q99873_C119	1.04546
Q9Y530_C24	1.04182		Q9Y490_C2243	1.04546
Q8IXH7_C417	1.04154		P42765_C92	1.04544
Q9BY32_C33	1.04154		Q9Y4W6_C525	1.04535
P56192_C441	1.04151		Q9BXB5_C203	1.04532
P56192_C287	1.04119		P30626_C163	1.04521
Q86UA6_C175	1.04115		P36542_C103	1.04496
Q7Z2W4_C174	1.04108		P11387_C504	1.04463
Q8NC51_C11	1.04103		P25685_C179;Q9UDY4_C175	1.04456
P24752_C119	1.04095		Q92616_C121	1.04452
Q96I99_C369	1.0407		Q14204_C2076	1.04451
P52292_C272	1.04023		P35658_C1003	1.04447
P68431_C111	1.04022		P61019_C21;Q8WUD1_C21	1.04436
P19367_C813	1.04		Q96I99_C162	1.04436
P31948_C26	1.03994		Q8NB90_C672	1.04405
O60711_C199	1.03991		Q96FF9_C165	1.04404
Q07955_C148	1.0399		P13796_C283	1.04404
P13639_C651	1.03975		O14933_C98	1.044
O00422_C26	1.03973		P22059_C224	1.04397
Q96ER3_C248	1.03951		P62304_C46	1.04394
P03897_C39	1.03942		O95229_C54	1.0438
Q8WUM4_C524	1.03937		P43405_C259	1.04347
P22732_C118	1.03895		O43516_C446	1.04346
Q9NXF7_C119	1.0389		Q12962_C174	1.04344
Q8IX01_C656	1.03885		Q9BUP3_C172	1.04341
Q9Y5U2_C99	1.03885		P05023_C663;P50993_C660	1.04341
P46013_C903	1.03863		Q6PJT7_C261	1.04329
Q8TAD8_C299	1.03842		Q15910_C503;Q92800_C504	1.04312
Q9Y3A3_C134	1.03839		P19784_C148	1.04307
O14893_C264	1.03766		Q92973_C790;O14787_C789	1.04294
P22102_C93	1.0376		Q9NX04_C35	1.04292
P62241_C71	1.03738		Q9GZR2_C382	1.04283
Q9NXV6_C516	1.03736		P08708_C35	1.04267
Q14974_C585	1.03731		O14776_C535	1.0426
P56192_C38	1.03731		Q9UEW8_C450	1.04247
Q9BUP3_C172	1.0371		Q9UBQ5_C143	1.04234
P09622_C484	1.0371		Q01831_C60	1.04233
P84243_C111	1.03691		P10515_C488	1.04229
P51668_C107	1.0369		Q12789_C42	1.04226
O00505_C174	1.0368		P26196_C102	1.04221
P39023_C114	1.03673		Q9H0D6_C296	1.04214
Q5VZF2_C43;Q9NR56_C43	1.03665		Q9Y221_C36	1.0421
O76003_C229	1.03664		Q7Z6Z7_C1879	1.04209
P46777_C144	1.03659		Q9UGP8_C295	1.04205
O95671_C441	1.03636		Q7Z2W4_C721	1.04192
Q8TAQ2_C136	1.03626		Q8WUM4_C76	1.04184
P12236_C257	1.03606		P41214_C133	1.04161
P46459_C264	1.03605		P39023_C114	1.04155
P27348_C237	1.0359		Q9NTK5_C55	1.04126
P16885_C496	1.03584		Q9HB71_C154	1.04118
P09429_C106	1.0358		Q96C36_C262;P32322_C262	1.0411
Q9UBW5_C205	1.03561		Q7Z417_C234	1.04097
Q99933_C213	1.03526		P63244_C240	1.04071
Q9NUU7_C339;Q9UMR2_C340	1.03505		P04843_C545	1.04066
O43665_C74	1.03471		Q9NQG5_C100	1.04065
P49588_C947	1.03467		P09874_C429	1.04027
Q9Y262_C417	1.03466		Q14566_C721	1.04007
Q99567_C713	1.0346		P83369_C52	1.04005
P07814_C856	1.03456		P27816_C635	1.03996
P62333_C193	1.03449		Q8N1F7_C209	1.03989
Q9BSD7_C184	1.03442		P17987_C76	1.03957
P00374_C7	1.03432		P62906_C164	1.03942
P33992_C355	1.03417		P57081_C137	1.03933
Q96GG9_C29	1.03413		Q14566_C351	1.03926
P48643_C429	1.03403		P26196_C341	1.03897
Q9Y490_C2161	1.03401		Q15005_C17	1.03878
P43246_C176	1.034		P61586_C16;P08134_C16	1.03858
Q9BPX3_C202	1.03374		P43246_C176	1.03848
Q9UNM6_C357	1.03371		Q9UNH7_C347	1.03843
Q9NSP4_C131	1.03332		O60763_C303	1.03822
Q96IK1_C72;Q8NFC6_C74	1.03312		P26641_C194	1.0381
Q9Y5K5_C88	1.03279		O60763_C344	1.03804
O94826_C144	1.03276		P29084_C208	1.03797
P35914_C141	1.03266		O75400_C39	1.03785
Q9Y295_C243	1.03264		Q14694_C40	1.03784
P04439_C363	1.03247		Q99614_C149	1.03781
Q9Y512_C457	1.0324		Q9Y3Z3_C177	1.03778
P19623_C25	1.03238		Q9BWD1_C92	1.03777
P29144_C28	1.03221		P05198_C98	1.03764
Q14566_C351	1.03214		Q9BZI7_C453	1.03762
P38646_C366	1.03207		Q0VDF9_C304	1.03759
P42126_C173	1.03198		P30153_C447;P30154_C459	1.03758
P83369_C52	1.03198		P49368_C213	1.03755
O75348_C104	1.03189		Q29RF7_C92;Q9NTI5_C82	1.03748
P05388_C226	1.03185		Q6KC79_C304	1.03728
P13010_C493	1.03168		Q96QA5_C429	1.03711
Q99661_C473	1.03158		Q9UNH7_C398	1.03698
P53597_C60	1.03122		P56192_C38	1.03696
Q99873_C119	1.03119		P34897_C119	1.03689
P31146_C24	1.03116		P49756_C83	1.03669
Q9UI30_C33	1.03104		Q9H5X1_C90	1.03643
O75821_C25	1.03088		O14979_C277	1.03641
Q9Y6A5_C828	1.03071		Q04206_C105	1.03634
Q96FF9_C185	1.03064		Q9BTY7_C199	1.03626
Q13148_C39	1.03057		P07814_C1487	1.03625
Q9H936_C271	1.03056		P61088_C87	1.0362
Q13451_C340	1.03054		P22102_C200	1.03593
Q14203_C1252	1.03048		Q14839_C1827	1.03576
P07900_C597	1.03041		P46940_C45	1.03559
P15374_C95	1.02963		Q13571_C12	1.0354
Q96RL1_C691	1.02949		Q8TB03_C24	1.03538
Q08J23_C673	1.02945		P62826_C112	1.03529
P43490_C287	1.02873		Q9ULZ3_C173	1.03529
Q9UBV8_C247	1.02872		O43252_C127	1.03518
P04843_C545	1.02865		P17844_C354	1.03508
P09543_C49	1.02864		P30153_C317	1.03497
Q8NCF5_C232	1.02862		Q14141_C269	1.03494
Q07820_C16	1.02856		O00170_C208	1.03485
Q14019_C52	1.02853		Q8NE71_C655	1.03482
P17844_C354	1.02852		Q9ULA0_C337	1.0348
P25685_C179;Q9UDY4_C175	1.02846		P29590_C389	1.03462
Q99460_C633	1.02834		P50749_C251	1.03454
Q8WU90_C105	1.02821		P62753_C83	1.03452
P30046_C24;A6NHG4_C24	1.02816		Q8WUM4_C127	1.03435
O94979_C644	1.02788		Q9BWD1_C65	1.03431
Q9BXP5_C490	1.02753		Q9UNM6_C357	1.03408
P16455_C150	1.02741		O00429_C446	1.03405
Q96B36_C44	1.02715		Q9P2W1_C107	1.03401
P29084_C208	1.02714		P07237_C397	1.03387
P82675_C377	1.02654		Q69YH5_C979	1.0338
Q99622_C73	1.02653		O75427_C134	1.03359
Q02548_C124	1.02635		Q7KZF4_C31	1.03358
P62913_C25	1.02635		P49005_C398	1.03353
Q9UKT9_C434	1.02593		O75427_C179	1.0332
Q9NTJ3_C110	1.02588		Q14653_C289	1.03311
P61158_C235	1.02576		Q9Y696_C35	1.0322
Q9NRX2_C129	1.02568		Q9Y606_C260	1.03218
O95336_C32	1.02568		Q14974_C667	1.03212
Q13148_C244	1.02566		Q14161_C738	1.03208
Q86TG7_C234	1.02559		P24534_C50	1.03186
A1L0T0_C568	1.02548		Q96RL1_C121	1.03185
P25205_C119	1.02538		Q14146_C1294	1.03183
P53675_C736;Q00610_C736	1.02525		Q13045_C232	1.03175
Q99832_C326	1.02517		Q9NXF7_C119	1.03146
Q96C90_C120	1.02515		P26368_C464	1.03136
Q9UH65_C40	1.02489		P16455_C145	1.03122
P31689_C149	1.02471		O43765_C129	1.03119
P54578_C203	1.02463		O60343_C45	1.03114
Q9NX24_C18	1.02441		O00139_C420	1.03105
P13667_C555;P30101_C406	1.02434		P12235_C160	1.03104
O14787_C93	1.0239		Q96GS4_C296	1.0309
P33991_C212	1.02385		P78527_C1164	1.03084
Q5TBB1_C125	1.02362		Q9Y4K1_C541	1.03084
P07355_C262	1.02359		P25205_C360	1.03064
Q9BYV9_C340	1.02332		P11177_C249	1.03063
P55060_C272	1.0231		O75533_C677	1.0306
Q9Y2Q3_C176	1.02309		Q9Y6A5_C20	1.0306
Q9Y617_C224	1.02292		Q86UX7_C128	1.0304
Q13423_C1073	1.02276		P51991_C85	1.03018
Q01081_C169;P0DN76_C169	1.02254		P56537_C15	1.03004
Q52LJ0_C63	1.02247		P67936_C247	1.02997
Q9Y450_C469	1.02241		O96008_C86	1.0299
Q9UET6_C238	1.0223		P49790_C1065	1.02988
P28066_C76	1.0222		Q86VQ1_C461	1.0298
Q8WZA9_C504	1.02213		Q14289_C562	1.02976
Q9UJX3_C131	1.02199		P01591_C131	1.02971
P17812_C299	1.02189		Q3ZCM7_C129	1.02962
Q9NPA8_C40	1.02188		P55060_C325	1.02961
Q86VQ1_C207	1.02177		P25705_C244	1.02956
Q9Y399_C162	1.02175		Q15052_C564	1.02954
Q07866_C349	1.02174		Q99504_C476	1.02937
Q14353_C91	1.02171		Q02548_C124	1.02935
P20073_C363	1.02169		Q8IWX8_C69	1.02918
Q8IX90_C20	1.02167		O15533_C440	1.02904
Q9UFC0_C249	1.02138		O14893_C264	1.02885
Q9NXG2_C169	1.02126		O76071_C234	1.02881
Q9GZP4_C187	1.0211		P50990_C148	1.02874
Q9NPI6_C39	1.02098		P61981_C112	1.02868
P48643_C181	1.02094		Q9C0C9_C598	1.02865
P31930_C268	1.02087		P60228_C141	1.02856
Q9UBB5_C359	1.02072		Q96AG4_C59	1.02844
P62244_C30	1.02067		P21283_C15	1.02841
Q6QNY0_C180	1.02065		Q9Y3D5_C90	1.02831
P21796_C127	1.02029		Q6I9Y2_C90	1.02822
P13796_C283	1.02028		Q15181_C113	1.02822
P30626_C194	1.02018		Q53HL2_C273	1.02798
O75792_C24	1.02012		P13639_C369	1.02795
P35249_C281	1.02006		P50395_C317;P31150_C317	1.02788
P62937_C161	1.01995		Q86W42_C314	1.0277
Q9Y520_C895	1.01988		Q9UEW8_C525	1.02766
P62917_C114	1.0197		P40222_C87	1.02766
Q15052_C25	1.01965		Q6Y7W6_C938	1.0273
O60739_C94	1.01953		Q92499_C110	1.0272
Q9NZZ3_C20	1.01942		P50453_C98	1.0272
P21283_C225	1.01904		Q69YN2_C288	1.02716
P49327_C2468	1.01894		Q9UKX7_C165	1.02715
Q16576_C97	1.01889		P53618_C623	1.02709
Q14699_C128	1.01887		P63010_C123;Q10567_C123	1.02669
Q99832_C364	1.0188		Q13907_C80	1.02668
P49915_C456	1.01872		Q8WVM8_C485	1.02657
P57764_C467	1.01862		P23610_C110	1.02654
Q9NRP4_C80	1.0184		Q6UB35_C828	1.02638
Q8IZ07_C540	1.01838		Q6UB35_C198	1.02618
Q9Y6C9_C49	1.01835		P06400_C61	1.02597
P04075_C339	1.01826		O95671_C274	1.02588
Q92882_C114	1.01819		Q12931_C261	1.02563
Q9UK45_C85	1.01818		P52306_C144	1.02548
O95299_C67	1.01807		Q9Y394_C233	1.02523
P05198_C70	1.01802		P36405_C118	1.0252
Q9Y2Z0_C62	1.01798		P52789_C386	1.02515
P54920_C42	1.01793		Q14155_C448	1.02508
Q92973_C103	1.01784		Q9UDX5_C104	1.02503
P51665_C116	1.01773		Q3ZCM7_C127	1.02498
P12268_C331	1.01762		P62987_C115	1.02488
Q00765_C18	1.01761		Q9H6T3_C519	1.02486
Q6IN84_C182	1.01749		P52435_C31	1.02482
P40222_C523	1.01745		P09936_C90	1.02482
Q7LBR1_C25	1.01741		Q92616_C2179	1.02481
O14929_C101	1.01731		P49207_C49	1.0248
P61513_C39;A6NKH3_C40	1.01717		P45880_C13	1.02467
Q9UQ80_C85	1.01703		P07814_C1377	1.02462
Q9UL40_C78	1.017		Q15758_C467	1.02458
P52306_C269	1.01697		P09884_C592	1.02456
P41240_C299	1.01675		P46060_C573	1.02438
P54920_C84	1.01664		P62837_C111;P61077_C111	1.02438
P21964_C207	1.01662		P47755_C141	1.02437
Q9HAS0_C204	1.01661		Q96GG9_C115	1.02431
Q96EL3_C63	1.01656		Q9Y520_C895	1.02416
O95372_C135	1.01647		Q8IWX8_C225	1.02407
P43487_C158	1.01609		Q9NP77_C111	1.02407
Q8IUI8_C313	1.01599		P78527_C1791	1.02399
Q15008_C266	1.01598		Q02790_C328	1.02392
Q14151_C672	1.01595		P00558_C108	1.02391
P53701_C178	1.01594		P62888_C52	1.02384
Q9BUN5_C13	1.01589		Q9UBQ5_C85	1.02384
Q14974_C667	1.01581		Q9UKV3_C1223	1.02378
Q96IJ6_C389	1.01579		P13010_C493	1.02361
Q7Z6Z7_C790	1.01575		P46777_C62	1.02358
O95202_C379	1.0157		P00338_C293	1.02344
Q86Y37_C94	1.01548		Q9UBX3_C181	1.02334
P49642_C354	1.01531		P09651_C175	1.02333
Q16630_C476	1.01516		Q15052_C119	1.02331
Q13362_C270;Q14738_C346	1.01467		P84090_C33	1.0233
Q12874_C145	1.01453		Q9BWD1_C360	1.02327
P00558_C108	1.01435		Q12800_C453	1.02314
Q9Y3F4_C340	1.01435		P62910_C91	1.02309
Q13616_C170	1.01431		Q9UJU2_C321	1.02295
Q9BT25_C354	1.01428		Q8NFQ8_C468	1.02273
Q6UXV4_C152	1.01421		Q08J23_C235	1.02254
P62333_C170	1.01421		Q9NP79_C155	1.02248
P62633_C97	1.01415		P30153_C148;P30154_C160	1.02246
Q9NXV6_C178	1.01414		Q8WU79_C196	1.02239
P31948_C420	1.01407		Q96RS6_C376	1.02236
Q92747_C162;O15143_C162	1.01405		Q14232_C169	1.0223
Q9NRH3_C316;P23258_C316	1.014		Q9BV86_C64	1.02212
P13861_C134;P31323_C149	1.01395		P62913_C21	1.02211
Q3ZCM7_C129	1.01392		Q9NWV8_C294	1.02179
Q01658_C58	1.0139		Q06323_C106	1.02171
Q9NR31_C102	1.01357		P62258_C97	1.02164
Q9UBB4_C382	1.01356		P53990_C125	1.02149
O43175_C116	1.01344		Q8TB45_C63	1.02142
Q00796_C120	1.01339		P49591_C395	1.0214
Q9C0C9_C598	1.01336		Q14289_C972	1.02138
Q9UBB4_C165	1.01321		O75531_C67	1.02135
Q8IZP2_C167;P50502_C171	1.0132		Q9BYV9_C238	1.02124
P53582_C14	1.01318		O00425_C546	1.0211
O95999_C57	1.01285		P84095_C157	1.02107
P62826_C120	1.01284		P13796_C336	1.02071
P78527_C3781	1.01271		Q9NR50_C334	1.02063
Q9UBE0_C214	1.01269		Q16891_C603	1.02055
Q14146_C1294	1.01262		Q6PKG0_C502	1.02047
Q12872_C220	1.01252		Q6IN84_C182	1.02031
Q9BXS6_C256	1.0125		Q9BT78_C70	1.02031
Q9P2R7_C430	1.01244		P35998_C389	1.02029
Q9BYN0_C99	1.01244		Q99714_C214	1.02027
O43765_C129	1.01235		P50990_C136	1.01995
P36578_C208	1.01221		Q15560_C269;P23193_C271	1.01994
O75438_C25	1.01218		Q8WZA9_C504	1.01986
O76094_C54	1.01213		Q9BRJ6_C107	1.01964
P84085_C159	1.01207		O00410_C560	1.01939
P40227_C282	1.01192		Q92541_C599	1.01913
O95757_C376;P34932_C376;Q92598_C376	1.01187		P13667_C209	1.01896
Q9Y3A5_C84	1.01187		Q9BTT0_C123	1.01886
Q9Y2R5_C100	1.01184		P30153_C310	1.01885
P42166_C561	1.01178		P35998_C236	1.0188
O60684_C253	1.01173		Q07065_C100	1.01875
Q9BPX3_C177	1.01153		Q15102_C205	1.01862
Q7Z2W4_C721	1.01149		O60318_C800	1.01852
Q9Y4B6_C106	1.0114		O60841_C1092	1.01852
Q08211_C242	1.0114		O75717_C1008	1.01846
P35998_C270	1.01134		Q5JTH9_C763	1.01819
Q9BZZ5_C234	1.01126		Q15003_C255	1.01817
P42704_C952	1.01123		Q8WUA7_C151	1.01811
Q99747_C193	1.01117		Q9NPQ8_C341	1.01807
O75569_C163	1.01114		P28838_C462	1.01798
P58546_C45	1.01112		P35914_C307	1.01798
Q9BU76_C58	1.01107		P33992_C355	1.01796
P18754_C93	1.01096		Q99613_C752;B5ME19_C753	1.01796
Q9H2U2_C44	1.01091		P62826_C85	1.01795
Q8N335_C104	1.01075		Q9NRG9_C444	1.01772
O60216_C35	1.01041		P26641_C210	1.01766
O60828_C60	1.01038		O00410_C886	1.01754
Q9Y3B4_C83	1.01011		A6NDG6_C297	1.01741
P22059_C224	1.01009		O95433_C56	1.0174
Q9NP72_C110	1.01002		P09622_C484	1.01719
Q9HB71_C154	1.00998		Q06830_C83	1.01718
O14526_C84	1.0095		Q8IUI8_C95	1.01707
O15446_C86	1.0095		Q8N6M0_C292	1.01707
P00492_C23	1.0095		Q8NE71_C807	1.01702
Q86SX6_C67	1.00949		P48634_C437	1.01689
P63261_C217;P60709_C217;Q6S8J3_C917	1.00931		Q15233_C145	1.01672
Q7L014_C646	1.00924		P33240_C150	1.0166
Q9Y2D5_C296	1.0091		Q9BYV9_C328	1.01658
P53396_C20	1.00903		P22234_C63	1.01657
P60468_C39	1.00891		P30101_C85	1.01645
P61978_C145	1.00872		Q7L014_C646	1.01625
P55060_C939	1.00854		Q9Y230_C227	1.0161
O60921_C253	1.00834		Q14318_C295	1.016
Q9P289_C392	1.00833		P27348_C94	1.016
P15153_C81	1.00822		Q9BXP5_C441	1.01599
O15533_C115	1.00803		P09496_C218	1.01591
Q99661_C344	1.00789		O00410_C944	1.01591
Q15910_C503;Q92800_C504	1.00754		Q06547_C331	1.01585
P11586_C691	1.00742		P40227_C406	1.01579
P60891_C41	1.00741		Q9NZZ3_C20	1.01572
P49411_C222	1.00732		P55060_C85	1.01568
P14618_C424	1.00731		Q9UBT2_C185	1.01548
Q9BQP7_C79	1.00718		O15042_C320	1.01539
Q8IUR7_C104	1.00704		P25208_C85	1.01532
P49589_C27	1.00701		Q9NPI6_C115	1.01526
Q16630_C159	1.00682		Q92575_C186	1.01524
Q9BRF8_C54	1.00682		Q8IUI8_C154	1.01524
P22234_C81	1.00676		Q8NFQ8_C382;Q5JTV8_C496	1.0151
Q9GZU8_C187	1.00674		Q8TEX9_C708	1.01471
P28907_C15	1.00664		P11387_C630	1.01464
Q8WUM4_C40	1.00655		Q9Y6I9_C68	1.01449
Q15306_C194	1.00644		P33993_C378	1.01448
Q8TAQ2_C91	1.00644		O00425_C194	1.01442
P30101_C85	1.00615		Q32MZ4_C334	1.0144
P62917_C115	1.006		Q6P1X6_C98	1.0144
P62910_C91	1.00566		Q9Y2R4_C536	1.01436
O76094_C128	1.00557		Q8N6T3_C351	1.01425
Q96EP5_C85	1.00552		O60749_C332	1.01419
P35579_C1437	1.00552		Q7L591_C323	1.01415
P84077_C159	1.00541		O00442_C28	1.01412
P22234_C91	1.00532		P31689_C149	1.0141
Q06830_C83	1.00531		P13489_C409	1.01402
P55735_C187	1.00528		P49591_C438	1.01384
O75427_C571	1.0052		Q9H7N4_C675	1.01383
Q9P287_C141	1.00511		Q9NUU7_C224;Q9UMR2_C225	1.01376
Q99460_C898	1.00497		Q9H6K1_C18	1.0137
Q9UBQ5_C85	1.00467		Q9NZ08_C806	1.01368
P28907_C4	1.00463		P28907_C173	1.01341
Q9BQ04_C31;Q9BWF3_C31	1.00463		P15374_C50	1.01338
Q8WUR7_C104	1.0044		P23193_C212	1.01329
P54920_C66	1.00436		Q96I99_C369	1.0131
Q9Y5A7_C400	1.00413		Q13838_C165	1.01281
P50453_C30	1.0041		O15541_C15	1.01278
Q3ZCM7_C127	1.00408		Q06203_C105	1.01273
P62753_C12	1.00399		Q13242_C80	1.01267
P51570_C322	1.00383		Q15056_C85	1.01266
Q9ULW0_C594	1.00363		P55771_C52;Q02548_C64;Q02962_C64;Q06710_C57;P23760_C82;P23759_C82;P15863_C146	1.01262
Q9NTK5_C55	1.00341		O76094_C54	1.01257
P16455_C145	1.0033		Q9H2H9_C288	1.01255
P08047_C68	1.00328		P62244_C30	1.0125
Q9BQ75_C55	1.00327		P13667_C206	1.01249
O43172_C225	1.00314		Q14166_C418	1.01247
Q99832_C370	1.00289		P37802_C38	1.0124
P22102_C41	1.00288		O43169_C122	1.01234
Q5VTE0_C111;P68104_C111	1.00285		P43490_C39	1.01225
Q9BQE3_C376	1.00279		Q13451_C394	1.01224
P25705_C294	1.00275		Q86WR0_C83	1.01223
Q15738_C340	1.00271		O43929_C16	1.01214
P26599_C23	1.00267		Q9BXS6_C256	1.01214
Q9Y696_C35	1.00265		Q9H6T3_C190	1.01209
O96008_C86	1.00263		Q02750_C376	1.01191
P05023_C249	1.00261		Q00765_C18	1.01176
O60763_C303	1.00256		Q5VTE0_C234;P68104_C234	1.01167
P78347_C903	1.00254		P54920_C212	1.01155
Q01201_C109	1.00238		Q86VP6_C571	1.01129
Q92556_C561	1.00238		P00558_C316	1.01127
O75330_C17	1.00214		P08865_C163	1.0112
P08708_C35	1.00206		P49792_C2982	1.01112
P35579_C988	1.00204		P22102_C41	1.01102
O60232_C125	1.00198		P43246_C822	1.011
Q8N1G4_C224	1.00194		Q9UH65_C40	1.01087
Q15233_C145	1.00168		P11413_C158	1.0107
Q9BXS1_C39;Q13907_C39	1.00156		P52789_C813	1.01068
P42765_C92	1.00143		Q6I9Y2_C38	1.01046
Q9Y5P4_C185	1.0012		Q14232_C115	1.01045
Q7Z6Z7_C699	1.00119		Q15042_C218	1.01044
O75995_C351	1.00118		Q8NFX7_C144	1.01038
Q13242_C138	1.00115		Q7KZF4_C152	1.01024
Q8NB90_C672	1.00115		P18887_C362	1.0102
Q07960_C91	1.00106		P15121_C299	1.01013
Q0VDF9_C280	1.00104		Q9GZT3_C48	1.01011
Q92499_C110	1.00102		Q16537_C106	1.01011
Q9H2U1_C284	1.00094		O00425_C44	1.01006
P24752_C413	1.00089		Q99497_C46	1.00995
P04183_C206	1.00088		Q9NYZ3_C198	1.00979
Q15042_C218	1.00082		P49411_C290	1.00978
O00299_C59	1.00082		Q9NX24_C18	1.00977
O60282_C296;P33176_C294;Q12840_C296	1.00071		Q9BXJ9_C82;Q6N069_C82	1.00971
Q15691_C39	1.00064		Q8TD19_C623	1.00969
Q16643_C308	1.0006		P35268_C25	1.00958
Q9P0L0_C60	1.00053		Q14974_C689	1.00954
P62979_C121	1.00052		Q06124_C259	1.00941
Q9BRA2_C43	1.00052		O94906_C739	1.0092
P82675_C211	1.0005		Q8NCF5_C232	1.00919
Q99497_C53	1.00048		Q86VP6_C237	1.00912
P26641_C194	1.00046		Q92973_C683	1.00899
Q9UK45_C76	1.00037		P50991_C379	1.00893
Q9UJU2_C321	1.00001		P34897_C91	1.0089
O00571_C128	0.999913		Q9NZI8_C44	1.00889
P31153_C214	0.999887		Q16186_C60	1.00876
Q96QK1_C653	0.999795		P61201_C179	1.00876
Q9Y3Z3_C341	0.999759		Q9Y6E2_C270	1.00869
P17812_C176	0.999742		P49368_C279	1.00865
P08559_C273	0.99966		P68363_C129;Q9BQE3_C129	1.00863
P61201_C179	0.999635		P55072_C522	1.00855
P48739_C187	0.999625		P54577_C519	1.0084
Q9UNH7_C264	0.999578		P43487_C158	1.00828
P13489_C85	0.999569		P09429_C106	1.00826
P52292_C237	0.999275		P52566_C76	1.00819
Q9H2H9_C288	0.999249		O14929_C120	1.00814
O00429_C367	0.998982		Q15185_C40	1.00804
O00161_C112	0.998957		Q9NX63_C112	1.00801
Q08623_C34	0.998934		Q9UI30_C33	1.008
Q9P2J5_C573	0.998797		P21964_C223	1.00782
P62910_C96	0.998742		P08195_C431	1.00774
O14530_C135	0.998528		O94903_C261	1.00774
Q9HD15_C134	0.99848		P62241_C71	1.00767
P09874_C429	0.99847		Q06546_C421	1.00766
Q7Z2Z2_C831	0.998456		Q9NRH3_C201;P23258_C201	1.00765
P50395_C414	0.99833		P53992_C1083	1.00738
Q9NX05_C354;Q9NZB2_C279	0.99831		P53602_C108	1.00736
P10768_C181	0.998294		P06730_C170	1.00726
P54578_C415	0.99828		O43175_C48	1.00723
Q9Y230_C227	0.998245		P60842_C66	1.0072
P62826_C112	0.998181		P53675_C617;Q00610_C617	1.00713
O94913_C102	0.997994		Q9UL40_C78	1.00713
Q9Y6E0_C394	0.99791		Q7Z434_C283	1.00699
P13804_C68	0.997886		P08754_C325;P63096_C325;P04899_C326	1.00698
Q00610_C824	0.997797		P35232_C69	1.00689
P62837_C107;P61077_C107	0.997632		Q96B45_C28	1.00686
P48643_C440	0.997584		P62837_C107;P61077_C107	1.00676
Q96RS6_C513	0.997279		Q02080_C236	1.00674
Q14653_C222	0.997276		Q96CP2_C132	1.00665
P78527_C111	0.997264		P63279_C138	1.00664
Q15080_C84	0.997233		P25205_C263	1.00651
P49915_C252	0.996887		Q08623_C34	1.00631
O00273_C38	0.996876		Q9Y570_C312	1.0063
Q9Y617_C291	0.996762		O75534_C680	1.00625
P16615_C447;Q93084_C447	0.996564		P84085_C62	1.00621
Q14197_C82	0.996559		P28482_C161	1.00618
P52298_C40	0.996446		Q15306_C255	1.00614
O15173_C159	0.996376		Q99549_C753	1.00606
P35251_C916	0.996349		Q9NRP0_C14	1.00592
Q92530_C185	0.996325		Q9BZZ5_C345	1.00589
P09496_C218	0.996201		P61106_C26	1.00589
P41240_C290	0.996091		P50991_C221	1.00585
P13489_C30	0.99588		P14866_C581	1.00578
P07814_C744	0.995667		Q99643_C70	1.00576
Q02543_C109	0.995558		P04183_C206	1.0057
P62195_C209	0.995412		Q12912_C436	1.00548
Q13352_C127	0.995375		Q8N6M0_C172	1.00541
P36776_C637	0.995334		Q53EL6_C288	1.00537
Q96KB5_C22	0.995229		P51991_C196	1.00537
Q69YL0_C63	0.995151		P26368_C429	1.00528
Q9BWD1_C360	0.995138		O15523_C221;O00571_C223;Q9NQI0_C331	1.00524
O75521_C312	0.995137		Q7Z6Z7_C612	1.0052
Q96CP2_C132	0.994955		P48723_C43	1.00519
Q99832_C310	0.994903		Q13547_C100	1.00513
Q9Y2L1_C213	0.994666		Q6PI48_C590	1.005
O75792_C181	0.994546		Q9BS26_C92	1.00483
Q9UJX3_C509	0.994509		Q04917_C112	1.00476
P46782_C66	0.994463		P17987_C397	1.00473
P08754_C325;P63096_C325;P04899_C326	0.994437		P19623_C25	1.00467
Q9NZI8_C44	0.994307		P51965_C67	1.00459
Q96RS6_C376	0.994252		P14868_C130	1.00458
P22102_C134	0.994059		P22102_C62	1.00454
P30153_C310	0.993829		Q96C90_C120	1.00451
Q96CM3_C281	0.993803		P60468_C39	1.00444
Q13501_C26	0.993723		P13639_C651	1.0044
P55060_C61	0.993701		Q9H3R5_C35	1.00433
P27707_C59	0.993621		P04899_C140	1.00424
Q06546_C223	0.993524		P55084_C458	1.00423
Q99832_C29	0.993382		O60282_C296;P33176_C294;Q12840_C296	1.00419
Q99661_C40	0.993343		Q12912_C72	1.00407
Q99714_C58	0.993269		Q7L591_C295	1.00394
P84095_C157	0.993085		Q13619_C483;Q13620_C637	1.00379
O75531_C67	0.993022		P49207_C46	1.00376
Q9HC35_C368	0.992915		Q16851_C123	1.00374
O15042_C320	0.992874		Q99808_C378	1.00367
O60664_C341	0.992805		Q7L014_C590	1.00366
Q8WW01_C13	0.992729		Q15003_C114	1.00358
P11171_C480;Q9Y2J2_C380	0.99253		Q8NBI5_C331	1.00356
P49736_C522	0.992528		Q14566_C301	1.0035
Q92616_C2015	0.992325		O95239_C269;Q2VIQ3_C269	1.00338
Q00325_C136	0.9923		Q14974_C765	1.00329
Q7KZF4_C268	0.992277		P12236_C129	1.00315
Q9BTC8_C212;Q13330_C229	0.992219		Q15306_C250	1.0031
Q9BX40_C310	0.992076		Q9GZU8_C44	1.00302
Q8WWI1_C261	0.992061		Q15649_C11	1.00297
Q15042_C873	0.991974		P54687_C335	1.0029
Q9BTA9_C553	0.991952		P62273_C39	1.00258
O43175_C254	0.991909		O14519_C105;O75956_C116	1.00248
P45973_C59	0.991879		Q5JTH9_C31	1.00245
P52597_C122	0.991801		Q92882_C185	1.00244
P52292_C133	0.991501		P07900_C374	1.00238
Q96IU4_C190	0.991335		P48739_C13	1.00219
Q16666_C637	0.991331		P43304_C385	1.00215
P50213_C127	0.991306		Q9UJY5_C34	1.00213
O14980_C119	0.991225		P27695_C296	1.00208
Q86VP6_C571	0.991205		P55060_C842	1.00187
Q8NF50_C197	0.991188		P28062_C160	1.00176
Q96QK1_C253	0.991175		P31930_C69	1.00175
Q71RC2_C599	0.991127		P20042_C281	1.00173
Q9NZB2_C919	0.991091		O75955_C34	1.00156
Q99613_C752;B5ME19_C753	0.990971		Q9H4A5_C70	1.0015
Q00610_C778;P53675_C778	0.990872		O75348_C104	1.00147
Q96QA5_C429	0.990829		P35249_C177	1.00147
P36776_C858	0.99079		P14174_C81	1.00147
P62937_C115	0.990662		P17676_C248	1.00142
P42167_C363	0.990389		P05386_C61	1.00141
O00425_C336	0.990375		P47897_C687	1.00139
Q7L591_C323	0.990319		P30084_C62	1.00137
Q5T2T1_C462	0.99025		Q92616_C1781	1.00137
Q13200_C459	0.990244		Q9Y3T9_C585	1.00106
Q96DE5_C55	0.990228		P53618_C284	1.00098
O00410_C229	0.990125		Q96GX9_C188	1.00096
Q99615_C317	0.990069		P08559_C261	1.00084
P21964_C145	0.990063		P35520_C431;P0DN79_C431	1.00082
P46060_C573	0.990058		O43252_C207	1.00076
Q96L21_C105;P27635_C105	0.990007		P11586_C691	1.00075
Q9BW72_C53	0.990003		Q9UL25_C29	1.00049
Q14161_C235;Q9Y2X7_C235	0.98992		P63000_C105	1.00047
Q99543_C394	0.989914		Q99798_C126	1.00038
P40227_C343	0.989901		Q14671_C1007	1.0003
P62241_C174	0.98986		P62316_C46	1.00024
P48047_C141	0.989838		P49588_C947	1.00021
Q9Y3Z3_C80	0.989794		Q8WXH0_C1235	1.0001
P46940_C45	0.989728		Q9BW72_C53	1.00007
Q5VYS8_C70	0.989664		Q99661_C344	1.00005
P62701_C181	0.989604		Q96JB2_C349	0.999956
Q02790_C342	0.989582		Q07866_C390;Q9NSK0_C388;Q9H0B6_C375	0.999954
Q99442_C55	0.98958		Q13795_C125	0.999946
Q969Q0_C72;P83881_C72	0.989547		P46013_C903	0.999818
P46013_C27	0.989521		Q9Y314_C8	0.999806
Q9NVG8_C387	0.989518		P55072_C535	0.999763
Q8N6H7_C97	0.989507		Q02338_C221	0.999683
P63244_C207	0.989503		Q9Y4P3_C335	0.999609
Q8IZP2_C205;P50502_C209	0.989485		O14617_C574	0.999511
P0DMP2_C98;P0DJJ0_C98;O75044_C98	0.989434		P25705_C294	0.999416
P78332_C1057	0.989419		Q99590_C506	0.999308
Q01658_C94	0.989374		P26641_C68	0.999107
P50552_C334	0.989309		P20042_C305	0.99909
P62191_C399	0.989274		P46013_C1251	0.999044
Q9Y221_C69	0.989233		P49736_C522	0.999039
Q969E8_C17	0.989217		Q13423_C308	0.998912
Q9H6V9_C184	0.989191		P50395_C414	0.998787
P05141_C160	0.989165		Q15554_C207	0.998714
P68363_C316;Q9BQE3_C316;A6NHL2_C323	0.98896		Q71U36_C347;P0DPH8_C347;P0DPH7_C347;Q6PEY2_C347;Q9BQE3_C347;Q9NY65_C347	0.998678
P63261_C272;P60709_C272	0.988804		P17858_C708	0.998307
Q69YN2_C288	0.98877		O00483_C44	0.997998
P12236_C129	0.988745		Q04760_C139	0.997989
Q96I99_C162	0.988711		Q9UNM6_C114	0.99796
P63000_C178;P60763_C178	0.988701		O15533_C115	0.997946
P17844_C200;Q92841_C277	0.98849		O14526_C84	0.997887
P54577_C250	0.988423		P55060_C344	0.9978
Q04637_C819	0.988383		Q6NS38_C192	0.997755
P30626_C75	0.98834		P0DMP2_C98;P0DJJ0_C98;O75044_C98	0.997747
P15153_C178	0.988321		Q09161_C332	0.997722
Q9P270_C165	0.988264		O14920_C464	0.997616
P09211_C102	0.988257		Q8TB45_C247	0.997577
Q9UBX3_C240	0.988012		P04181_C93	0.997573
P49736_C315	0.987973		Q12959_C378	0.997551
O75400_C39	0.9876		P78527_C42	0.997528
Q9Y4K1_C541	0.987572		O14530_C94	0.997509
Q00610_C753	0.987561		Q9BU89_C254	0.997479
Q9UBE0_C133	0.987452		P68366_C129	0.997438
P10644_C362	0.987422		P55084_C435	0.997436
Q7L2J0_C244	0.987393		Q5T8P6_C25	0.997335
Q6P2E9_C976	0.987283		P38646_C317	0.997187
P26368_C429	0.987262		Q8WWI1_C261	0.997168
Q9UEW8_C525	0.987124		P57737_C34	0.997156
P26640_C917	0.986972		Q15052_C667	0.99712
Q32MZ4_C644	0.986892		P11177_C306	0.996965
Q14318_C227	0.986879		O15067_C318	0.996931
Q9Y3T9_C442	0.986872		Q9H1K1_C95	0.996877
Q9NVT9_C161	0.986862		Q99757_C90	0.996856
Q8NHW5_C119;P05388_C119	0.986855		Q14566_C91	0.9968
P18124_C186	0.986701		O43264_C568	0.996567
O75592_C2700	0.986652		O14929_C101	0.996472
Q8NBF2_C716	0.986534		Q01813_C112	0.996374
Q92575_C186	0.986459		Q07912_C843	0.996235
Q8NBS9_C217	0.986445		Q9NZB2_C919	0.996219
P68363_C129;Q9BQE3_C129	0.98632		Q00613_C103	0.99621
Q16555_C504	0.986243		Q14161_C235;Q9Y2X7_C235	0.996175
P45880_C47	0.986177		Q8IWP9_C108	0.996138
Q86VP6_C179	0.986117		Q96LJ7_C256	0.996099
Q7Z434_C46	0.9861		Q9NRX2_C129	0.995995
P01871_C452	0.986096		Q53GS9_C105	0.99599
P11217_C373;P11216_C373	0.986069		P61586_C107;P08134_C107	0.995914
P41240_C31	0.986066		Q9NZL4_C269	0.995904
Q9BZI7_C453	0.986045		P49915_C137	0.995828
P00558_C316	0.986002		P46459_C264	0.995812
Q7Z7C8_C80	0.985904		P18754_C198	0.995763
Q92541_C599	0.985766		Q16630_C159	0.995737
P23528_C147	0.985741		P35520_C15;P0DN79_C15	0.995733
P82912_C112	0.985505		Q9H2U1_C284	0.995724
Q9UJY5_C34	0.985485		P52789_C368	0.995701
Q9NVM6_C38	0.985433		Q08752_C296	0.99566
P62701_C41	0.98539		P00491_C31	0.995573
Q7KZF4_C152	0.985301		O00299_C223	0.995469
P22102_C237	0.985277		P49915_C456	0.995462
Q9UBF2_C296;Q9Y678_C296	0.985094		P56192_C441	0.995378
Q9BU89_C200	0.985075		O95861_C42	0.995244
P01871_C134	0.984851		Q15080_C84	0.99524
P54577_C519	0.984839		O14893_C63	0.995202
Q9BXJ9_C817	0.984572		Q8WWI1_C228	0.995174
Q92879_C150	0.984531		P40926_C212	0.994921
Q3ZCQ8_C249	0.984499		P11912_C196	0.994741
Q7Z417_C234	0.984377		Q00796_C120	0.994727
Q15365_C194	0.984376		Q8IX90_C20	0.994613
P20290_C22	0.984319		P52597_C122	0.994578
P13796_C101	0.984269		O00299_C178	0.994394
Q9UL25_C29	0.984263		Q9H8H3_C79	0.994334
P62979_C145	0.984257		Q96EB6_C67	0.994328
Q8IV38_C277	0.984221		Q8N163_C238	0.994289
Q9NP79_C155	0.984183		O60711_C199	0.994169
P11586_C408	0.984132		Q9Y295_C142	0.994147
Q9UIG0_C497	0.984109		Q7L2H7_C134	0.994022
Q9Y376_C121	0.983869		P48735_C308	0.993937
P39880_C802	0.983791		P13667_C555	0.99392
P50990_C136	0.983779		P49756_C132	0.99368
O75884_C39	0.98373		P13667_C555;P30101_C406	0.993609
P11177_C249	0.98372		P27708_C183	0.993591
Q99961_C147	0.983718		Q9ULC4_C14	0.993559
Q15181_C270	0.983694		P43243_C806	0.99345
Q96HS1_C229	0.9835		O15347_C104	0.99338
Q9P032_C87	0.983351		Q9UNH7_C264	0.993374
Q86WB0_C149	0.983329		P17980_C240	0.993373
Q9H2U1_C611	0.983197		Q7L4I2_C382	0.993271
Q13045_C46	0.983118		Q9NSD9_C76	0.993256
Q6YN16_C11	0.983105		Q99590_C346	0.993255
Q15102_C205	0.98307		Q16666_C737	0.993255
Q9Y4L1_C352	0.983048		P27708_C280	0.99324
Q15424_C362;Q14151_C361	0.982861		O43390_C99;O60506_C96	0.993075
P68366_C129	0.982801		P47756_C206	0.993051
P49790_C1065	0.982653		P11171_C480;Q9Y2J2_C380	0.993046
O14921_C120	0.98262		P21333_C2543	0.992989
Q7Z4W1_C138	0.982571		Q9Y696_C100	0.992895
P82932_C105	0.982562		Q07866_C349	0.992864
P31943_C22	0.982498		P13796_C618;Q14651_C619	0.992782
P23921_C492	0.982422		P13637_C546	0.99273
O94973_C330;O95782_C331	0.982212		P12268_C140	0.992709
P54577_C67	0.982173		P31930_C453	0.992532
Q9Y6W5_C27	0.98208		P55884_C420	0.992425
P11413_C385	0.98205		Q9Y5U2_C99	0.992389
P43490_C39	0.981977		P20810_C381	0.992324
P17844_C170;Q92841_C247	0.981934		Q92945_C176	0.992321
Q8TB61_C80	0.98191		Q9NVA2_C41	0.992316
Q9NZI8_C253	0.981853		O43324_C147	0.99231
P13489_C75	0.981614		P47756_C62	0.992292
P17987_C76	0.981612		Q08257_C166	0.992224
P42574_C163	0.981438		O00299_C191	0.992145
Q96FV9_C156	0.9814		Q5JTH9_C662	0.992087
Q8N954_C95	0.981211		P78527_C373	0.991958
P84085_C62	0.981208		Q9Y3C4_C167	0.991952
P57088_C232	0.981204		Q15637_C171	0.991863
Q15785_C236	0.981149		P20290_C22	0.991855
Q03701_C706	0.981057		P46976_C89	0.991667
Q7L1Q6_C35	0.981046		Q9Y678_C129	0.991566
O60343_C388	0.980968		Q5VYS8_C70	0.991523
P04899_C140	0.980934		P78527_C223	0.991504
Q9NX63_C112	0.980904		O60701_C288	0.991475
Q14240_C132	0.980874		Q6UXV4_C152	0.991383
Q9UKK6_C14;Q9NPJ8_C15	0.980872		O00410_C110	0.991296
Q8TB45_C63	0.980828		Q9UFW8_C92	0.991293
P33176_C301	0.980759		Q9P2R7_C430	0.99117
Q8WWI1_C98	0.980713		P18858_C280	0.990926
Q9H3K6_C59	0.98069		P53597_C172	0.990714
P57764_C191	0.980466		P51610_C1139	0.990693
Q9NRR5_C29	0.980444		Q14166_C361	0.990664
P46776_C144	0.980359		O95757_C589	0.990649
P17812_C30	0.980356		P53621_C453	0.990489
Q7Z6Z7_C612	0.980295		P37802_C63	0.990236
P50990_C430	0.980212		Q16186_C80	0.990174
Q9NQC3_C1101	0.980183		O00232_C255	0.990148
P23381_C274	0.980026		P47756_C147	0.989991
O14521_C140	0.979973		Q71RC2_C599	0.989952
P46779_C13	0.97994		Q14847_C20	0.989915
O00299_C24	0.979861		P03928_C59	0.989745
Q9BZE9_C109	0.979779		Q9NSD9_C362	0.989538
P62258_C97	0.979745		Q12931_C573	0.989289
P49327_C1448	0.979735		Q8N6H7_C97	0.989133
Q9BTT0_C123	0.979716		P17812_C176	0.989078
P46109_C44	0.979617		Q14181_C198	0.989077
P43243_C806	0.97961		Q7Z7A4_C570	0.989005
O75533_C1035	0.979523		P55160_C338	0.989002
Q12765_C324	0.979516		Q9UBV8_C247	0.988889
P55060_C85	0.979436		P49915_C213	0.988882
P42773_C141	0.979408		P78371_C535	0.988878
Q9UER7_C106	0.979386		P00558_C380	0.988878
Q9UKX7_C181	0.978974		Q9Y3Z3_C341	0.988826
P15153_C105	0.978929		P45974_C195	0.988755
Q9BW19_C663	0.978897		O95801_C238	0.988532
Q9NR30_C682	0.978833		Q14005_C1011	0.988509
P49368_C173	0.978776		P53621_C522	0.98847
Q15021_C1229	0.978637		P49368_C455	0.988338
Q92871_C16	0.978577		Q99700_C892	0.98827
P47755_C111	0.97855		Q99873_C272	0.988265
O43290_C674	0.978545		P53634_C448	0.98811
P53618_C390	0.978523		Q9UKV3_C733	0.988105
Q9H6T3_C155	0.978368		Q8IX12_C465	0.987709
P78527_C1127	0.978312		Q9Y483_C437	0.987547
Q6UB35_C198	0.97825		P78527_C1432	0.987494
Q16611_C14	0.9782		O75683_C19	0.987479
O95373_C757	0.9782		Q9BV86_C195	0.987342
Q7Z434_C133	0.978127		P25398_C50	0.987225
P18754_C81	0.978117		Q7Z4W1_C138	0.987164
P50995_C294	0.978099		Q13162_C51	0.987011
Q15019_C111	0.978023		Q9NTI5_C317	0.986938
Q8WZA9_C373	0.977924		P16615_C471	0.986874
Q9NSP4_C110	0.977746		P43007_C500	0.986835
Q8TB03_C24	0.977657		P21953_C177	0.986653
O43290_C560	0.977553		O75817_C66	0.986638
P13667_C555	0.97753		O60343_C1277	0.986614
P50991_C295	0.977494		O60610_C314	0.986601
P57737_C770	0.977468		Q15785_C74	0.986592
Q9BWT6_C147	0.977369		P51570_C203	0.986484
Q13618_C636	0.97729		Q92973_C467	0.986427
Q8WUM4_C122	0.977253		Q08378_C455	0.986213
Q9P2I0_C335	0.977179		P50453_C30	0.986208
P50914_C42	0.977006		P68431_C111	0.986147
P60981_C39	0.976794		P48643_C302	0.986094
O43324_C147	0.976592		P10620_C50	0.986034
P03928_C59	0.976412		Q9NRF8_C216	0.985799
P14868_C349	0.976374		Q92747_C162;O15143_C162	0.985678
P35236_C62	0.976246		Q5JTH9_C865	0.985635
P17812_C216	0.976227		Q13423_C1073	0.985602
P51858_C108	0.976161		P05141_C160	0.985594
Q8TBC4_C82	0.976087		P62857_C27	0.985554
Q9P2W1_C107	0.975933		P16885_C937	0.985541
Q96E11_C154	0.975886		Q9Y6E0_C394	0.98547
P51991_C196	0.975718		Q99442_C55	0.985229
Q01813_C112	0.975659		P07741_C83	0.985213
Q9Y696_C234	0.975607		O15155_C28	0.985108
Q96Q11_C373	0.975479		P62937_C161	0.985098
Q9BRP1_C82	0.975347		Q9Y2S7_C143	0.985036
Q15181_C113	0.975279		P33991_C605	0.985012
O14776_C1062	0.975248		Q8IZ07_C540	0.98496
Q99757_C90	0.975232		P63244_C182	0.984943
P35232_C69	0.974958		Q96A33_C214	0.984929
O15355_C164	0.974872		P62826_C120	0.98482
P25398_C92	0.974858		P33992_C197	0.984725
Q9Y6E0_C375	0.974727		P82932_C105	0.984649
Q01658_C42	0.974678		P51858_C108	0.984485
O75534_C680	0.97436		O00425_C336	0.984439
Q9H361_C339;P11940_C339;Q13310_C339;Q4VXU2_C339	0.974337		Q96AE4_C132	0.984356
Q9NSD9_C255	0.974324		O15523_C296;O00571_C298	0.984311
Q9NQ48_C35	0.974175		P62330_C155	0.984044
Q9Y4H4_C116	0.974153		Q13144_C414	0.983919
P82979_C20	0.974117		P55010_C59	0.98391
Q04917_C112	0.974088		P62191_C399	0.983863
P50453_C98	0.973922		P55010_C138	0.983829
Q15121_C27	0.973884		P49757_C176	0.983809
P11912_C196	0.97386		Q15813_C141	0.983793
P05023_C705;P13637_C695;P50993_C702;Q13733_C711;P54707_C720	0.973844		O14980_C34	0.983793
P21964_C223	0.973791		Q96FZ2_C266	0.983732
P42704_C1043	0.973734		P57737_C656	0.983688
P31943_C290	0.973701		P78527_C703	0.983541
Q6XZF7_C691	0.97369		P50395_C202	0.983192
Q9Y2Z0_C88	0.973683		P52292_C133	0.983144
P13693_C28	0.973636		Q13564_C294	0.982957
O75832_C107	0.973574		P55060_C61	0.982925
Q9BVC5_C10	0.973456		P37802_C124	0.982853
O43776_C537	0.973351		Q99615_C185	0.982501
Q99643_C107	0.973301		Q7L2H7_C125	0.982482
P55786_C887	0.973285		P20020_C547	0.982459
P32969_C134	0.973215		Q14204_C3712	0.982425
P36578_C250	0.973203		O94826_C144	0.982403
P07919_C67	0.973136		O43175_C18	0.982222
P08195_C431	0.973128		Q96FF9_C185	0.982199
O43264_C650	0.973098		Q9H0W9_C226	0.982126
P60981_C135	0.973082		O15067_C108	0.982113
P61978_C184	0.973024		O14933_C102	0.982056
P07195_C36	0.972757		O75348_C69	0.981898
Q92616_C1362	0.972756		Q08J23_C678	0.981862
Q14847_C53	0.972728		Q8N1F7_C422	0.981841
Q5VTE0_C411;P68104_C411	0.97271		O43396_C64	0.981824
O00232_C255	0.972564		Q9H2U1_C135	0.981797
Q8IUI8_C95	0.972529		Q9UJ72_C111	0.981746
P63244_C249	0.972487		Q8TD19_C878	0.981626
Q04917_C97	0.972425		P63244_C286	0.981513
P60842_C66	0.972284		P54920_C42	0.98149
P36776_C682	0.972087		P52272_C653	0.981474
Q12800_C369	0.971957		P11413_C13	0.981468
P63218_C39	0.97187		P51610_C1886	0.981412
P60866_C70	0.971825		Q8TEX9_C95	0.981381
Q15306_C274	0.971793		P62888_C85	0.981309
P33316_C166	0.971786		O00422_C26	0.981266
P42704_C361	0.971779		Q07866_C236;Q9NSK0_C234;Q9H0B6_C221	0.981265
Q15649_C11	0.971731		P25398_C69	0.981231
P08865_C163	0.97171		P42226_C272	0.981134
Q6KC79_C304	0.971632		Q8N7H5_C36	0.981122
Q96AE4_C132	0.971545		P50213_C331	0.981114
P29590_C212	0.971502		Q9BY32_C74	0.981102
Q16656_C229	0.971393		P62913_C72	0.981083
O75569_C54	0.97107		Q00325_C136	0.981071
P55263_C353	0.971067		Q13144_C618	0.980874
Q7L2H7_C125	0.97099		Q08752_C282	0.98068
Q16186_C60	0.970916		Q9BRJ7_C88	0.980556
Q12912_C72	0.970813		Q14019_C52	0.980491
P62424_C199	0.970686		Q92882_C114	0.980103
Q9UHR5_C172	0.970629		P28907_C15	0.980073
P07355_C133;A6NMY6_C133	0.970575		P00558_C367	0.980052
P61247_C139	0.970521		O75608_C144	0.979955
Q9P2A4_C145	0.970506		P15336_C79	0.979912
P49368_C366	0.970495		Q15424_C225;Q14151_C224	0.979862
O14617_C574	0.970448		P12268_C331	0.979744
P54577_C501	0.97037		P82912_C112	0.979658
O00148_C164	0.970297		Q13451_C340	0.979607
P63244_C182	0.970211		P20073_C413	0.97951
P78527_C703	0.970186		Q96KB5_C70	0.979429
P46777_C62	0.970177		Q9Y3F4_C340	0.979389
P81877_C82	0.970153		P11940_C132;Q13310_C132	0.979253
P47897_C657	0.969903		P50914_C42	0.979063
P62280_C60	0.969891		P78527_C2342	0.979011
Q9BRP1_C260	0.969866		Q99832_C310	0.97892
Q9BZI7_C319	0.969731		Q13596_C318	0.978782
Q9H2U1_C135	0.969573		P15170_C261	0.978713
P49368_C213	0.969553		Q02548_C52;Q02962_C52	0.978528
Q96QK1_C286	0.96944		Q13557_C290;Q9UQM7_C289	0.978313
P68363_C347;P68366_C347	0.969382		Q15366_C301	0.978166
P30048_C229	0.969317		O15392_C31	0.978133
Q13509_C124	0.9693		P35250_C171	0.978095
P11836_C167	0.969294		Q66K74_C975	0.978086
P04075_C73	0.96924		Q9BTA9_C553	0.978078
Q9Y678_C97	0.969168		P62879_C25	0.977979
P78527_C1904	0.969165		P13796_C460;P13797_C463	0.977916
Q9NQS1_C251	0.969157		Q8WVJ2_C99	0.977782
P09936_C152	0.969107		Q14137_C108	0.977768
P08238_C521	0.969042		Q14653_C371	0.977763
P0DOY3_C28;P0DOY2_C28;P0CG04_C28;B9A064_C136	0.969037		P13010_C157	0.977666
P22234_C185	0.968961		Q96PU8_C35	0.977646
P50990_C148	0.968899		Q969Q0_C77;P83881_C77	0.977434
P49792_C2982	0.968699		P36578_C250	0.977382
P31930_C453	0.968687		Q12800_C369	0.977357
Q9UBQ5_C143	0.968634		P05141_C257	0.977342
Q5U5X0_C97	0.968508		P49915_C489	0.97733
Q9NR46_C267	0.968256		Q14676_C1742	0.977325
Q15758_C467	0.968191		P39748_C182	0.977282
O00410_C1057	0.968139		Q96KB5_C22	0.977255
Q9Y3E7_C60	0.968058		Q04637_C662	0.977231
Q9UDX5_C104	0.967975		P00558_C99	0.97713
Q15052_C119	0.967671		P18754_C352	0.977008
P0DOY3_C105;P0DOY2_C105;P0CG04_C105;B9A064_C213	0.967582		P50991_C120	0.977003
O60610_C796	0.96744		P49915_C252	0.976979
O00410_C560	0.967344		Q9UGV2_C166	0.976973
Q16666_C727	0.967319		Q16555_C179	0.976936
O43395_C37	0.967289		P11586_C143	0.976932
O60749_C332	0.967262		P35998_C270	0.976872
Q7L2H7_C175	0.967247		Q7L2H7_C175	0.976806
Q9BWD1_C92	0.967202		Q9BYN0_C99	0.976794
Q7Z434_C283	0.967101		O95373_C90	0.976741
Q00796_C45	0.967092		Q01081_C169;P0DN76_C169	0.976716
P55769_C30	0.967077		Q96DE5_C55	0.97663
Q9NSD9_C362	0.967074		Q969E8_C17	0.976612
O43175_C18	0.966999		Q7L5D6_C160	0.97661
Q12800_C453	0.966968		Q9Y6Y8_C548	0.976465
Q53ET0_C515	0.966814		P49588_C901	0.976386
P37802_C38	0.966771		P78527_C2469	0.976386
Q6UB35_C61	0.966762		P41240_C422	0.976149
P04406_C247	0.966753		Q32MZ4_C644	0.976141
Q13526_C113	0.9667		P50991_C295	0.976121
Q9H910_C118	0.96654		P47755_C111	0.976108
P50542_C566	0.966257		P53597_C181	0.976062
P62873_C204	0.966249		Q14566_C393	0.976058
Q7KZF4_C31	0.966246		Q14166_C126	0.976014
Q9P258_C428	0.9662		Q9UJY4_C429	0.975909
Q13200_C779	0.966168		P63208_C160	0.975897
Q13557_C290;Q9UQM7_C289	0.966157		Q8N335_C9	0.975884
O15523_C315;O00571_C317	0.965911		P78346_C87	0.975777
P12004_C162	0.965817		P26583_C106	0.975745
Q15424_C225;Q14151_C224	0.965796		P42704_C361	0.975738
O75822_C207	0.965643		P08559_C218	0.975722
Q14839_C1594	0.965634		P46013_C1007	0.975516
P84022_C270;Q99717_C310;Q15797_C310;Q15796_C312;O15198_C312	0.965613		P62333_C193	0.975495
Q8IWX8_C246	0.965611		O94973_C330;O95782_C331	0.975471
P16885_C937	0.965329		P24752_C413	0.975442
Q7KZF4_C560	0.965241		Q5T6F2_C104	0.975439
P11387_C733	0.965173		Q15042_C858	0.975351
Q13451_C394	0.965162		Q9NRH3_C138;P23258_C138	0.975216
Q71U36_C347;P0DPH8_C347;P0DPH7_C347;Q6PEY2_C347;Q9BQE3_C347;Q9NY65_C347	0.965095		Q99832_C364	0.974829
P63244_C168	0.96499		P49321_C84	0.974825
P15498_C44	0.964929		Q04917_C194	0.97472
P53041_C77	0.96483		P60866_C70	0.974668
Q13596_C318	0.964725		P53675_C736;Q00610_C736	0.974648
O15523_C296;O00571_C298	0.964723		P62195_C112	0.974581
Q9Y277_C36	0.964686		P35914_C141	0.97456
Q15459_C244	0.964423		Q13469_C386	0.97451
Q96EP5_C63	0.964418		Q00839_C497	0.974491
Q00839_C562	0.964371		Q9UN19_C54	0.974419
P14868_C130	0.964284		O75439_C265	0.974333
O14933_C98	0.964208		Q02790_C342	0.974276
P55084_C435	0.964186		Q08378_C1403	0.974205
Q5JNZ5_C74;P62854_C74	0.964016		Q7KZF4_C560	0.974156
Q8TEX9_C459	0.963931		P49327_C1448	0.974118
Q12874_C103	0.963921		Q9NUQ9_C223	0.974084
P48444_C9	0.963904		Q9Y277_C36	0.973963
Q9BXJ9_C721	0.963871		P78527_C2435	0.973941
Q8WVM8_C485	0.963863		P25205_C319	0.973911
P31146_C285	0.963857		P63244_C168	0.973831
Q7L2H7_C134	0.963771		P10768_C181	0.973821
Q9BSJ8_C635	0.963621		Q9UBQ7_C57	0.973772
Q6ZT62_C213;Q9Y3L3_C205	0.963515		Q86VQ1_C207	0.97365
P15121_C299	0.963449		O15523_C466;O00571_C468	0.97355
P50453_C108	0.963346		P05023_C705;P13637_C695;P50993_C702;Q13733_C711;P54707_C720	0.973336
P52789_C386	0.963337		P61978_C185	0.973155
P19838_C61	0.963321		P63104_C94	0.973079
Q9Y266_C188	0.963308		Q15008_C266	0.972973
P21333_C2543	0.963261		P08238_C521	0.972942
Q92797_C969	0.963258		Q7Z3K3_C547	0.972927
Q6NYC8_C611	0.963229		P15170_C327	0.972841
Q07866_C390;Q9NSK0_C388;Q9H0B6_C375	0.963016		Q15102_C55	0.972697
P30040_C157	0.962955		P30153_C294;P30154_C306	0.97264
P09429_C23;B2RPK0_C23;P26583_C23	0.962787		Q9Y696_C234	0.9726
Q07020_C134	0.962727		P52306_C117	0.972535
O60888_C96	0.962677		Q9NUU7_C392;Q9UMR2_C393	0.97253
Q9BW85_C275	0.96264		Q9H3K6_C59	0.972528
Q96KB5_C70	0.962602		P49411_C222	0.972505
P18858_C895	0.962496		P31948_C417	0.972344
Q6I9Y2_C38	0.962462		P43686_C210	0.972327
Q9H4A6_C280	0.962387		Q9Y617_C80	0.97217
Q9Y2X8_C85;P62837_C85;P61077_C85;P51668_C85	0.962208		Q9P1F3_C39	0.972037
Q9ULA0_C337	0.962123		Q01469_C120	0.971956
P26599_C250	0.96211		Q9Y2L1_C213	0.971809
Q8WUM4_C512	0.962102		Q9UBT2_C173	0.9718
P42704_C113	0.961977		Q53GQ0_C215	0.971795
Q53HL2_C273	0.96195		O00273_C38	0.971726
O15347_C23	0.961893		P31323_C116	0.971721
P33240_C150	0.961814		Q02543_C109	0.971607
Q06203_C105	0.961638		O60664_C341	0.97143
P0DOY3_C87;P0DOY2_C87;P0CG04_C87;B9A064_C195;P0CF74_C87	0.96156		Q6PJE2_C42;A8CG34_C284;Q96HA1_C307	0.971424
Q9Y295_C267	0.961493		P31146_C24	0.971119
P49321_C708	0.961289		O95373_C736	0.970972
P46777_C76	0.961276		Q96IX5_C30	0.970873
Q08211_C1029	0.961261		Q96Q11_C373	0.970577
P63279_C138	0.961243		Q9BSF4_C182	0.970568
P22695_C192	0.961108		Q6P2E9_C299	0.970422
P05141_C257	0.961079		P61158_C235	0.970301
P43007_C500	0.961048		P68366_C54	0.970272
Q5H9R7_C216	0.961038		P05455_C245	0.970222
P36542_C103	0.961		Q96EP5_C39	0.970184
P09651_C175	0.96094		Q9Y2T2_C29	0.969851
P27348_C94	0.960915		P14921_C350;P15036_C378	0.969822
P63244_C153	0.960836		O00410_C420	0.969779
Q96EY7_C642	0.960832		Q92530_C185	0.969776
P62888_C52	0.960831		Q96AG4_C48	0.969562
P11387_C630	0.960753		Q53ET0_C515	0.969548
Q6JBY9_C49	0.960726		P20042_C226	0.969429
P22087_C99	0.960697		Q5TA31_C97	0.969417
P55160_C338	0.960559		O00429_C367	0.969394
P00338_C185	0.960534		P48643_C429	0.969244
P48643_C253	0.960308		Q9BUH6_C180	0.969165
Q6NXE6_C297	0.960285		P62241_C72	0.969165
P53582_C22	0.960276		P15170_C407	0.969126
Q9BT78_C70	0.960191		Q96EY7_C642	0.969112
Q16186_C80	0.960141		P48739_C187	0.969044
P78527_C3347	0.960084		Q5U5X0_C97	0.968989
Q01518_C93	0.96003		P25398_C92	0.96892
Q9Y570_C312	0.960001		P17987_C147	0.968809
P25098_C120	0.959734		P08243_C158	0.9687
Q9H8H3_C79	0.959706		Q86Y37_C362	0.968634
Q3LXA3_C404	0.95953		P32119_C70	0.968521
Q9BY32_C74	0.959528		P55769_C93	0.968489
O75446_C184	0.959464		Q96IZ0_C173	0.968405
O00410_C687	0.959303		P20701_C1154	0.968305
P46777_C100	0.959248		P30048_C127	0.968264
P48643_C302	0.959223		Q9P287_C141	0.968235
Q9BXJ9_C82;Q6N069_C82	0.95912		Q96EP0_C504	0.968199
P17987_C236	0.959057		P27635_C80	0.96808
P39687_C123	0.959042		P35249_C281	0.968024
P57737_C34	0.958977		Q8N335_C104	0.968016
Q53EL6_C288	0.958918		P15374_C95	0.967909
P42166_C518	0.958815		P52732_C911	0.967738
P22102_C62	0.958738		Q96ME7_C540	0.967726
P19623_C205	0.958697		P62917_C90	0.967615
Q96EY4_C75	0.958662		P78527_C478	0.967615
Q14974_C543	0.958542		Q04917_C97	0.967596
P28340_C360	0.95854		Q14005_C975	0.967348
P61981_C194	0.958458		Q99543_C394	0.967322
P10809_C237	0.958398		Q9BQ04_C31;Q9BWF3_C31	0.967209
Q8TEX9_C42	0.958359		Q92499_C406	0.967122
O60678_C264	0.958251		P62241_C182	0.96707
P53396_C633	0.958215		P17544_C61	0.967013
P09884_C592	0.958144		Q13509_C124	0.966879
P63244_C138	0.957957		P55060_C195	0.966708
Q13423_C936	0.957876		P39687_C123	0.966708
P52209_C402	0.957739		Q9UBB5_C359	0.966695
P17987_C397	0.957673		P58546_C45	0.96666
Q16656_C134	0.957665		Q9NUP9_C47	0.966622
P22234_C63	0.957654		P30519_C282	0.966533
Q9HAV7_C124	0.957622		P50453_C108	0.96644
P46782_C172	0.957588		P09936_C152	0.966392
P15880_C229	0.957516		Q7Z6Z7_C349	0.966267
Q9NYZ3_C198	0.957459		Q02543_C64	0.966229
A0AVT1_C721	0.957402		Q99832_C370	0.966069
Q32MZ4_C726	0.957291		P60891_C91;P21108_C91;P11908_C91	0.966044
Q9BXP5_C715	0.957255		P54136_C293	0.966036
O00429_C470	0.95722		O75533_C1035	0.965892
P31930_C154	0.957187		O75995_C351	0.965886
Q00610_C870	0.957164		Q99832_C29	0.965823
Q14974_C765	0.957161		P06733_C337	0.965699
P22102_C200	0.957043		O43665_C74	0.965629
Q9UKX7_C151	0.95704		Q8WU90_C105	0.96561
Q99614_C149	0.956995		P62495_C97	0.965591
P07195_C294	0.956965		Q00610_C824	0.965527
P62280_C131	0.95686		P61158_C34	0.965496
Q9UKV3_C1223	0.956858		P52789_C158	0.96545
Q9BXP5_C479	0.956498		P32119_C172	0.965368
P68371_C354;P04350_C354;Q3ZCM7_C354;A6NNZ2_C354	0.956468		Q15366_C158	0.965283
Q9NR50_C64	0.956455		P20042_C302	0.965236
Q9Y3C1_C36	0.9564		O15067_C1287	0.965195
P43490_C397	0.956298		Q9NRR5_C29	0.965157
O94826_C176	0.956258		O00410_C733	0.965101
Q9Y3Z3_C51	0.956254		Q9P2J5_C573	0.96494
P11586_C195	0.95624		P50990_C430	0.964834
P63244_C286	0.956124		P22102_C93	0.964822
O43264_C568	0.956076		O75475_C204	0.964784
Q9NQ88_C161	0.956054		P31943_C290	0.964721
P61513_C57	0.956008		P50552_C334	0.964704
P25205_C319	0.95598		O14964_C75	0.964572
P24666_C13	0.955945		Q96G46_C315	0.964422
Q9Y3Z3_C320	0.955913		P53041_C77	0.964404
P28482_C161	0.955742		P11413_C385	0.964374
P13804_C109	0.955693		Q01518_C93	0.964327
P62753_C83	0.955625		P42166_C518	0.964285
O75947_C101	0.955587		Q6UB35_C61	0.964253
P43304_C385	0.955543		Q15459_C244	0.964247
O00483_C44	0.955477		Q9BTC8_C212;Q13330_C229	0.964235
Q02548_C52;Q02962_C52	0.955433		Q93009_C799	0.964223
Q9NVK5_C198	0.955411		P62979_C145	0.964218
Q15366_C301	0.95541		O00410_C1057	0.96421
Q15021_C439	0.955285		P46782_C155	0.964203
Q96FZ2_C39	0.95525		O43175_C254	0.964186
O00410_C110	0.955243		Q15185_C76	0.964145
P27635_C195	0.955173		Q9NSD9_C195	0.964142
P17980_C240	0.955114		Q5TBB1_C125	0.964127
P11586_C863	0.955013		O00148_C164	0.964119
P61247_C96	0.954904		P31930_C154	0.964061
Q9NZL4_C172	0.95473		Q86U90_C95	0.96406
P59998_C21	0.95469		P23396_C134	0.964004
P62249_C25	0.954573		Q15691_C228	0.96397
Q9NW81_C184	0.954448		Q12765_C324	0.963846
P09936_C90	0.954422		P17987_C357	0.963843
Q14204_C3940	0.954406		P49327_C2468	0.963805
O00410_C473	0.954194		Q13526_C113	0.963623
P34897_C119	0.954141		Q92879_C150	0.963478
Q14974_C689	0.954043		P78417_C192	0.963468
O75348_C69	0.95403		P78406_C106	0.9634
Q96RL1_C121	0.953825		P26196_C390	0.963092
O15067_C108	0.953805		Q5T4S7_C4146	0.962924
P30153_C377	0.953742		Q13617_C266	0.962851
P12235_C160	0.953698		P43897_C71	0.962851
Q9P2N5_C49	0.953632		Q9P0L0_C60	0.962842
P35579_C569;P35580_C576	0.953549		Q9Y520_C2340	0.962736
Q14103_C126	0.953106		Q06546_C338	0.962668
Q9BRX2_C175	0.952817		P53396_C20	0.962606
P07814_C92	0.952799		Q8NC51_C11	0.962467
Q1KMD3_C538	0.952731		O60361_C94;P22392_C109;P15531_C109	0.962317
Q06323_C22	0.952706		Q9UBF2_C296	0.962212
P84103_C6	0.952648		Q68EM7_C53	0.962166
O95861_C42	0.952597		O60675_C68;O15525_C68;Q9ULX9_C68	0.962095
Q8IZP0_C33	0.952511		P18124_C186	0.962073
P13639_C41	0.952489		Q9NYZ3_C539	0.962071
P51553_C148	0.952382		Q9BX40_C310	0.962053
P47756_C36	0.952216		P17812_C216	0.962006
P49756_C132	0.952195		Q01813_C123	0.961912
P46782_C155	0.952194		O75694_C1344	0.961786
Q8TD08_C154	0.952026		Q9Y2Z4_C413	0.961729
P11142_C17	0.951904		Q08J23_C184	0.961697
P23396_C97	0.951896		Q9Y376_C121	0.961455
Q6YN16_C71	0.951861		Q15785_C236	0.961425
P19623_C123	0.951818		Q9NR46_C267	0.961413
P21108_C165;P11908_C165	0.951803		P13693_C28	0.961386
P46776_C70	0.951702		P42704_C952	0.961176
P52209_C170	0.951686		O43583_C132	0.961087
P62913_C72	0.951632		P32969_C134	0.961039
Q96PK6_C108	0.951602		Q16555_C504	0.961036
P50991_C120	0.951585		Q99460_C112	0.960998
O00429_C361	0.951522		Q7L2J0_C522	0.960953
P37268_C374	0.951484		O15355_C241	0.960921
P53990_C125	0.951465		Q15019_C111	0.960849
Q09161_C616	0.951455		Q15833_C158	0.960846
P62753_C100	0.951399		P12236_C257	0.960801
P28062_C160	0.951314		Q99613_C443;B5ME19_C444	0.960663
P30084_C62	0.951303		P26640_C917	0.960659
P63261_C257;P60709_C257	0.951294		Q9H910_C118	0.960542
P50995_C384	0.951243		Q14203_C1252	0.960462
Q5TA31_C97	0.951187		P16885_C496	0.960422
Q86VQ1_C461	0.951041		P04899_C112	0.960417
Q8IWS0_C28	0.950997		Q9BTY7_C51	0.96027
Q12912_C355	0.950932		P51826_C261	0.960057
Q14155_C448	0.950914		Q9NZW5_C236	0.960042
O15355_C241	0.950816		Q9Y5L0_C511	0.960003
P38606_C277	0.950733		P54920_C66	0.959949
P31948_C339	0.950692		Q96QK1_C253	0.959931
Q9Y2L1_C799	0.950684		P62873_C204	0.959818
P0DMV9_C17;P0DMV8_C17	0.950671		P50991_C252	0.959418
Q12912_C287	0.950669		Q5VT52_C88	0.959322
P25398_C56	0.950668		P53985_C399	0.959288
Q7RTV0_C40	0.95057		Q56VL3_C27	0.959229
P27348_C25	0.950417		Q9H814_C51	0.959184
Q96CS3_C194	0.950356		Q12965_C447	0.959179
P32969_C74	0.950265		Q9BRP1_C100	0.959175
P12004_C62	0.950239		Q92598_C167	0.959104
P31323_C116	0.950205		P25205_C148	0.95907
Q13469_C386	0.950151		P48643_C407	0.959025
Q96HE7_C85	0.95014		P17987_C236	0.959001
Q99615_C219	0.949897		Q99747_C193	0.95898
O00299_C191	0.949864		O00291_C249;O75146_C240	0.958755
Q92667_C102	0.949831		Q16718_C17	0.958638
Q14790_C360	0.949781		P46060_C303	0.958602
P49327_C1186	0.949775		Q99471_C49	0.958565
Q6PKG0_C502	0.949744		Q9BXP5_C490	0.958533
P50213_C359	0.949722		Q08211_C242	0.958486
P27695_C65	0.949672		Q04637_C1265	0.958468
P55209_C132	0.949624		Q92797_C969	0.958449
Q9H0W9_C226	0.949545		O15067_C270	0.958381
P18887_C362	0.949529		O00299_C24	0.958353
Q9P1F3_C39	0.949484		P28066_C76	0.958185
Q86WB0_C406	0.949472		Q96RS6_C513	0.958128
Q15052_C667	0.949349		Q9BRP1_C260	0.957958
Q96II8_C676	0.949331		Q13177_C352	0.95785
Q14289_C972	0.949315		Q00610_C870	0.957836
Q13185_C69	0.94931		Q9UN37_C233	0.957808
Q14161_C738	0.949143		P48643_C181	0.957742
P78371_C412	0.949088		P09543_C49	0.957713
O15372_C327	0.949055		P51665_C116	0.957645
Q8WZA9_C28	0.948906		Q6UB35_C906	0.95758
P62424_C174	0.948856		P55769_C30	0.957572
Q9NZ08_C806	0.94861		Q92917_C137	0.957552
Q00610_C778	0.948551		P35659_C89	0.957504
Q16514_C143	0.948472		Q96S82_C66	0.957462
Q9BRT2_C13	0.948458		O43432_C928;Q04637_C934	0.957343
Q16186_C121	0.948442		P30101_C92	0.957338
P62857_C27	0.948428		Q96QK1_C653	0.957268
P62266_C90	0.948082		Q9NVG8_C145	0.957137
P27348_C134	0.947983		Q15121_C27	0.957025
P60174_C67	0.947936		Q86SX6_C67	0.956886
Q14694_C40	0.947927		Q00839_C648	0.956605
Q01831_C60	0.947793		P62241_C100	0.956523
Q16718_C17	0.947727		P33991_C509	0.956515
Q8WV28_C271	0.947692		Q7KZF4_C268	0.95639
P39023_C253;Q92901_C253	0.947681		O75884_C39	0.956315
Q92688_C27	0.947595		Q15306_C274	0.956263
P15880_C182	0.947575		P39023_C253;Q92901_C253	0.956233
Q9NYZ3_C324	0.947525		P48047_C141	0.956201
P13489_C38	0.947436		Q14738_C484	0.956099
P0DPI2_C244;A0A0B4_C244	0.947359		P36507_C384	0.956072
Q13620_C248	0.947252		P42331_C302	0.956019
P62834_C139	0.947217		Q8TB61_C80	0.95595
P14868_C203	0.947138		Q15424_C362;Q14151_C361	0.955919
Q13162_C51	0.946925		O00303_C256	0.955869
Q9UGP8_C490	0.946829		O15371_C19	0.955864
Q12912_C436	0.946679		Q8IZ69_C111	0.955757
Q9ULC4_C14	0.946641		P63000_C178;P60763_C178	0.955699
Q8N6M0_C292	0.946603		O43390_C292;O60506_C289	0.955637
Q13098_C67	0.946558		Q9BV68_C15	0.955316
O00244_C12	0.946535		Q14566_C185	0.955285
Q9Y678_C387;Q9UBF2_C387	0.946441		Q9UGV2_C359	0.955212
Q99590_C450	0.946438		Q9Y5U8_C83	0.95518
O60264_C165	0.946393		P15880_C182	0.95513
Q9Y5K5_C191	0.946323		P63244_C138	0.954858
P26641_C339	0.946322		O14530_C135	0.954835
Q9BZZ5_C345	0.946252		Q14152_C78	0.954804
Q14919_C73	0.946239		Q86TI0_C766	0.954765
P30101_C406	0.946159		P00492_C106	0.954715
O43390_C240	0.946152		P53041_C11	0.9546
Q5JNZ5_C77;P62854_C77	0.946078		Q9Y4P3_C375	0.954457
P61981_C112	0.946018		Q6JBY9_C181	0.954344
Q96BK5_C145	0.945966		Q00610_C778	0.954328
Q02338_C221	0.945931		Q8NF50_C846	0.954309
Q04760_C139	0.945923		Q9Y678_C258	0.954308
Q13243_C63	0.94592		Q13509_C354;Q9H4B7_C354	0.954304
Q96I24_C125	0.945913		P46782_C66	0.954263
Q9P2X0_C67	0.945874		P63010_C144;Q10567_C144	0.954252
Q9Y3C4_C167	0.945863		Q15021_C439	0.954235
Q14181_C198	0.945767		Q8NE71_C515	0.954124
P33992_C197	0.94576		Q9NSD9_C255	0.954109
Q12931_C501	0.945738		P45973_C133	0.9541
Q92616_C246	0.945737		P78371_C289	0.954071
P61086_C92	0.945686		P26842_C258	0.95407
Q96SI9_C142	0.945686		P23396_C97	0.954062
O00299_C178	0.945619		Q15738_C104	0.954039
P41227_C194	0.945426		P49736_C315	0.954028
Q15365_C54;P57721_C86	0.945425		P55060_C939	0.95396
Q9NY27_C22	0.945035		P23919_C117	0.95389
P05198_C98	0.944941		Q9Y3B7_C50	0.953833
P30153_C294;P30154_C306	0.944931		Q99714_C91	0.953797
Q3LXA3_C382	0.944795		Q14008_C144	0.953776
Q14152_C78	0.944682		Q9UBQ5_C190	0.953672
P09211_C48	0.944655		P78347_C215	0.953627
Q99471_C49	0.94459		P84022_C89;Q99717_C90;Q15797_C89;Q15796_C129;O15198_C93	0.953527
P53618_C284	0.94445		P84103_C10	0.953373
P24928_C981	0.944404		P49591_C300	0.953317
P49915_C137	0.944378		Q12912_C355	0.953193
Q9NUU7_C164	0.944362		P55735_C187	0.953186
Q92841_C584	0.94434		Q96FW1_C91	0.953039
P08238_C366	0.944333		Q7L5Y9_C61	0.953033
P20042_C305	0.944308		Q93052_C364	0.952888
Q14161_C672	0.944222		Q16822_C431	0.952883
Q02080_C39	0.944146		Q9BZE9_C109	0.952866
Q15056_C85	0.944045		Q9GZU8_C187	0.95284
P28838_C445	0.944029		Q92598_C245	0.952748
P53597_C172	0.943987		Q9Y4L1_C352	0.95267
P78371_C395	0.943718		P32969_C74	0.952563
Q99614_C28	0.943691		Q13616_C170	0.952527
P62995_C118	0.94367		P60866_C36	0.952441
Q96F86_C272	0.943596		Q16822_C92	0.952428
P53041_C11	0.94357		P56192_C287	0.952419
P60228_C141	0.943519		Q9Y6A5_C749	0.952412
O94979_C669	0.943375		Q14103_C226	0.95229
Q9UBT2_C173	0.943355		P08754_C254	0.952259
P30154_C389	0.943342		Q9HB19_C191	0.952249
Q9Y678_C280	0.943117		O95182_C55	0.952161
Q96FJ2_C56;P63167_C56	0.94285		O95297_C203	0.952152
O43516_C446	0.942765		Q9H334_C258	0.952033
Q9NRH3_C138;P23258_C138	0.942755		P00813_C75	0.951988
P60866_C36	0.942656		P21281_C112	0.951915
P63208_C160	0.942648		P33241_C109	0.951811
Q14566_C91	0.942588		Q6YN16_C11	0.951808
P14618_C474	0.942524		P55072_C572	0.951808
Q14839_C1468;Q8TDI0_C1476	0.942522		P27348_C134	0.951805
P37802_C124	0.942496		Q15631_C225	0.951701
P10809_C442	0.942492		Q5VTE0_C411;P68104_C411	0.95154
P49756_C83	0.942487		Q13485_C391	0.951427
Q99643_C70	0.942482		P21796_C232	0.951413
P62241_C182	0.94223		Q16656_C134	0.951304
Q9H6T3_C190	0.942227		P08758_C316	0.951288
P60660_C32;P14649_C89	0.942065		P54577_C501	0.951259
O15446_C14	0.941811		O75533_C933	0.951206
Q92616_C1781	0.941768		Q6FI81_C274	0.9512
Q9UNM6_C182	0.941686		P78347_C475	0.95117
O95295_C66	0.941648		P20073_C285	0.951169
Q02790_C396	0.941624		P15880_C222	0.950997
P20073_C285	0.941455		P28907_C4	0.950935
P20042_C284	0.941453		O95347_C326	0.950882
P78527_C2469	0.941415		P00492_C23	0.950882
Q6PI48_C590	0.941322		P14868_C203	0.950748
Q9UJY4_C429	0.941321		P55263_C353	0.950634
Q96FV9_C49	0.941256		P13804_C68	0.950627
P13489_C409	0.941201		P49368_C173	0.950533
P49721_C91	0.941115		Q92973_C103	0.950462
P23919_C117	0.941092		Q9BQ75_C121	0.950292
Q9UJ72_C111	0.94098		Q6ICB0_C108	0.950249
P30153_C390;P30154_C402	0.940895		Q16822_C306	0.949981
Q9Y6E0_C266	0.940832		Q9H773_C162	0.949962
Q12959_C378	0.940718		Q08J23_C93	0.949945
O00410_C266	0.940647		Q8NBS9_C350	0.949916
Q16822_C92	0.940615		O75947_C101	0.949819
P33991_C605	0.940607		P09110_C381	0.949664
Q99613_C443;B5ME19_C444	0.940533		P46940_C151	0.949619
P38606_C138	0.940479		P35244_C81	0.949568
O94925_C525	0.940431		O75427_C571	0.949504
P16615_C669	0.940418		P62917_C115	0.949497
Q9UG63_C586	0.940174		Q9UBW5_C205	0.949384
P50990_C244	0.940151		P63220_C56	0.949363
P63244_C240	0.940126		P55036_C37	0.94932
Q8WUR7_C62	0.940105		P54136_C369	0.949245
Q92973_C467	0.940054		P40227_C343	0.949222
P48739_C13	0.939964		Q8IZP2_C205;P50502_C209	0.94916
A3KMH1_C416	0.939918		P52298_C40	0.948899
Q15306_C250	0.93986		Q9Y2Y0_C149	0.948853
P08574_C219	0.939829		P78527_C232	0.948787
P55735_C245	0.939827		P61247_C201	0.948733
O43175_C19	0.939807		Q9P2N5_C49	0.948717
P62241_C100	0.939802		P40937_C238	0.948596
P62258_C98	0.939676		Q07960_C91	0.948553
O75822_C188	0.939605		P62913_C25	0.948245
P25205_C360	0.939506		Q8WWM7_C58	0.948239
Q5VT52_C649	0.939329		Q16666_C637	0.948041
P54819_C40	0.939169		Q99543_C26	0.947988
P62913_C21	0.939122		P60981_C80	0.94792
P78527_C1164	0.938982		Q99538_C50	0.947907
Q12912_C264	0.938972		Q12912_C287	0.947881
Q92973_C790;O14787_C789	0.93874		P55265_C649	0.947715
Q99832_C450	0.938653		P16885_C849	0.94759
P68363_C376;Q9NY65_C376	0.938646		O95456_C135	0.947578
Q9NRP0_C14	0.938504		P63208_C120	0.947561
P18621_C144	0.938385		P78527_C3347	0.947533
P60981_C23	0.938265		Q9UQ88_C420;P21127_C432	0.94741
Q99832_C511	0.938217		Q9H3N1_C106	0.947281
P41250_C466	0.938133		P37837_C250	0.947236
Q14204_C633	0.938055		Q6NXE6_C297	0.947203
P49915_C530	0.937842		Q9UKV3_C546	0.947167
Q9P2I0_C765	0.937776		P54578_C203	0.947026
A6NDG6_C297	0.937468		Q9Y5P6_C245	0.94693
P17987_C357	0.937453		P36578_C125	0.946873
Q13426_C128	0.937434		P17844_C234	0.946823
Q9H0E9_C64	0.937402		P78527_C1904	0.946791
P55036_C87	0.937371		P11586_C326	0.946761
P07919_C37;A0A096_C37	0.937336		Q99439_C164	0.946724
P46060_C274	0.937174		P30154_C389	0.946637
Q9C0I1_C694	0.937169		Q99575_C705	0.94661
P63220_C56	0.937119		Q92973_C386	0.94659
P14621_C22	0.937076		Q13151_C36	0.946548
P46060_C152	0.937049		Q14181_C392	0.946461
Q9ULW0_C100	0.936952		P49773_C38	0.946383
P50991_C379	0.936912		P08238_C366	0.946312
Q01813_C123	0.936775		Q9Y5T5_C205	0.946196
Q9Y2L1_C194	0.936702		P35998_C377	0.946034
Q5VTU8_C19;P56381_C19	0.936523		O75569_C213	0.945888
O75533_C677	0.936475		P56537_C11	0.945846
P61619_C13	0.936408		Q14839_C1468;Q8TDI0_C1476	0.945761
P42765_C179	0.936408		Q9H0P0_C73	0.945717
Q7L2J0_C153	0.936376		P15927_C219	0.945699
P16615_C471	0.936367		P28838_C445	0.945542
Q9UKX7_C165	0.93623		O15372_C327	0.945499
Q8TD19_C878	0.936032		Q5VT52_C649	0.94536
P56537_C11	0.93593		Q9Y5K5_C191	0.945293
P13796_C460;P13797_C463	0.93588		P31943_C122;P55795_C122;P31942_C27	0.945221
O75663_C87	0.935829		O60343_C74	0.945213
O43172_C299	0.935807		Q9Y6A5_C224	0.945159
P25398_C106	0.935712		O43707_C499	0.945069
P55265_C630	0.935564		Q16186_C121	0.94501
P27824_C160	0.935549		P08575_C610	0.944843
Q8TDH9_C117	0.935491		P62424_C199	0.944804
Q9NUP9_C47	0.935482		Q7KZF4_C96	0.944774
Q5VTE0_C234;P68104_C234	0.935254		Q8N697_C37	0.944716
P15170_C261	0.935154		Q14847_C53	0.944493
Q9NVS9_C156	0.935129		O15523_C315;O00571_C317	0.944482
Q9HAU5_C578	0.935093		O95232_C58	0.944473
Q96FW1_C91	0.934984		P23381_C274	0.944468
Q9Y224_C19	0.934916		Q9Y266_C188	0.9444
O00425_C546	0.93472		Q8NBN7_C30	0.944351
P49207_C83	0.934582		P30153_C377	0.944271
P49915_C523	0.934552		Q9BTT4_C54	0.944252
P04183_C230	0.934536		Q9NRA8_C767	0.944248
O95182_C55	0.934498		P62424_C174	0.944076
P27816_C535	0.934483		P21283_C225	0.944069
P17676_C248	0.934152		Q14204_C4438	0.944002
P49411_C147	0.934089		Q06187_C145	0.943951
P28482_C254	0.934029		Q5T200_C1643	0.943878
Q52LJ0_C295;Q8NCA5_C292	0.933974		P60660_C32;P14649_C89	0.943823
Q96PK6_C90	0.933925		Q9NZW5_C432	0.943801
P25685_C267	0.93384		Q8ND56_C375	0.943779
P83731_C6	0.933818		Q14974_C543	0.943738
P51649_C340	0.933791		P35659_C161	0.94362
Q96GG9_C115	0.933776		P62633_C97	0.943534
Q96BJ3_C69	0.93373		P50995_C226	0.94351
P36776_C520	0.933657		P39880_C802	0.943221
P61019_C21;Q8WUD1_C21	0.93353		P82675_C377	0.943187
P00558_C99	0.93343		P07814_C856	0.943115
P00338_C163;Q6ZMR3_C163;P07864_C163	0.933412		P30044_C204	0.943073
Q9UKV3_C1083	0.933146		Q9BZE1_C153	0.943067
[truncated: 1,141 more rows]

## Sheet: Dataset S2
Dataset S2: Pull-down proteomics of mino cells treated with 1 µM compound for 1 h and 10 µM ibrutinib-alkyne for additional 1 h
	3c		3d		Ibrutinib
Gene	-Log(p-val)	Log2(Fold Change)	-Log(p-val)	Log2(Fold Change)	-Log(p-val)	Log2(Fold Change)
sp|Q06187|BTK_HUMAN;sp|P29317|EPHA2_HUMAN;sp|P29320|EPHA3_HUMAN;sp|P54762|EPHB1_HUMAN;sp|P54760|EPHB4_HUMAN;sp|Q15375|EPHA7_HUMAN;sp|P54753|EPHB3_HUMAN;sp|P29322|EPHA8_HUMAN;sp|Q9UF33|EPHA6_HUMAN;sp|P54756|EPHA5_HUMAN;sp|P29323|EPHB2_HUMAN	3.57709	7.20664	5.58705	10.1029	5.05374	9.33319
sp|P51451|BLK_HUMAN	2.1363	4.58402	5.33982	5.53679	5.87462	5.47435
sp|Q7L576|CYFP1_HUMAN	0.758913	4.70169	0.532879	3.61554	0.659371	4.30183
sp|Q658K8|EF1DL_HUMAN	0.363168	2.5083	0.281647	2.07585	0.600556	3.234
sp|P35030|TRY3_HUMAN	0.833492	1.67772	0.0171441	0.0314565	1.74791	2.45452
sp|P15907|SIAT1_HUMAN	0.737344	1.58332	0.0449893	0.152152	1.12432	2.40244
sp|P28062|PSB8_HUMAN	0.511681	0.683616	0.494981	0.844321	0.833356	2.37982
sp|P04083|ANXA1_HUMAN	0.171433	-1.11618	0.483872	2.10688	0.583552	2.37664
sp|Q6PIU2|NCEH1_HUMAN	0.71512	0.93661	0.632883	1.22598	1.25034	2.32834
sp|Q13571|LAPM5_HUMAN	0.528636	0.441691	0.483131	0.716378	0.91899	2.01246
sp|Q10589|BST2_HUMAN	0.491331	1.51477	0.455263	0.979825	0.657946	1.97211
sp|P48594|SPB4_HUMAN	0.110233	1.01078	0.384385	2.36933	0.288877	1.9294
sp|Q03519|TAP2_HUMAN;sp|Q9NUT2|ABCB8_HUMAN;sp|Q9NRK6|ABCBA_HUMAN	0.021172	-0.0866365	0.207001	0.846911	0.539615	1.81271
sp|Q5TFE4|NT5D1_HUMAN	0.246864	0.92144	0.950328	2.61081	0.932287	1.81231
sp|P05109|S10A8_HUMAN	0.226163	0.872135	0.296763	1.10297	0.503605	1.7953
sp|O43396|TXNL1_HUMAN	1.01714	1.48043	0.506347	1.20694	0.696413	1.7801
sp|Q8IV33|K0825_HUMAN	0.575976	-1.22299	0.376316	-1.2126	0.493588	1.77787
sp|Q14318|FKBP8_HUMAN	0.164682	0.172903	0.434142	0.668168	1.21069	1.77526
sp|P07476|INVO_HUMAN	0.0131358	0.103097	0.174192	1.03547	0.345242	1.76535
sp|O14524|NEMP1_HUMAN	0.0749078	-0.276758	0.414279	1.26609	0.811528	1.76148
sp|Q12912|LRMP_HUMAN	0.263651	-1.04365	0.319235	1.77421	0.33614	1.75087
sp|Q07065|CKAP4_HUMAN	0.360101	0.709481	0.310156	0.622361	1.16943	1.73881
sp|P61626|LYSC_HUMAN	0.221744	-0.48842	0.490048	1.36842	0.928154	1.73873
sp|Q15149|PLEC_HUMAN	0.0646784	0.330547	0.0327205	0.132616	0.615242	1.73638
sp|P52597|HNRPF_HUMAN	1.02121	0.690909	1.30958	0.816757	0.699151	1.73072
sp|P41440|S19A1_HUMAN	0.259609	0.54258	0.850783	0.996015	1.28088	1.68577
sp|P29373|RABP2_HUMAN;sp|P29762|RABP1_HUMAN	0.229861	1.04162	0.0943806	0.422941	0.45814	1.64588
sp|P13489|RINI_HUMAN	0.288621	0.64283	1.00258	1.2455	0.92536	1.61622
sp|Q15366|PCBP2_HUMAN;sp|P57721|PCBP3_HUMAN	1.03525	0.518408	0.351863	0.309958	0.577242	1.61532
sp|Q9H7Z7|PGES2_HUMAN	0.596583	0.770161	0.481791	0.650198	0.846145	1.58753
sp|P06702|S10A9_HUMAN	0.204319	0.740622	0.131428	0.509723	0.43008	1.56404
sp|P05090|APOD_HUMAN	0.124637	-0.364873	0.00706817	-0.0233412	0.46831	1.55775
sp|Q9BUN8|DERL1_HUMAN	0.0614438	0.189035	0.38726	-0.641739	0.85237	1.48822
sp|Q8WUM4|PDC6I_HUMAN	0.382167	0.459146	0.720439	1.64795	0.537968	1.48551
sp|P17900|SAP3_HUMAN	0.191629	0.946231	0.524229	2.06598	0.267995	1.46293
sp|O75844|FACE1_HUMAN	0.192	0.229728	0.442287	0.44043	1.11559	1.43387
sp|P01591|IGJ_HUMAN	0.334413	0.871524	0.447284	0.797734	0.781044	1.4294
sp|Q14739|LBR_HUMAN	0.440655	1.03505	0.179656	-0.181761	0.534054	1.40844
sp|Q5T749|KPRP_HUMAN	0.0692614	-0.272103	0.150829	-0.547829	0.36128	1.3839
sp|P60468|SC61B_HUMAN	0.0717278	0.280848	0.107952	-0.272293	0.386723	1.37222
sp|P30153|2AAA_HUMAN;sp|P30154|2AAB_HUMAN	0.00486147	0.00792789	0.698144	0.7341	0.376977	1.35107
sp|Q7Z434|MAVS_HUMAN	0.175012	0.615018	0.820104	2.05159	0.491479	1.34149
sp|P30519|HMOX2_HUMAN	0.583487	0.632115	1.12599	0.543335	0.86478	1.33582
sp|Q15021|CND1_HUMAN	0.612792	0.905199	1.54156	1.27169	0.694854	1.3301
sp|P83881|RL36A_HUMAN;sp|Q969Q0|RL36L_HUMAN	0.0264161	0.075264	0.0821351	-0.192938	0.300903	1.32455
sp|Q13445|TMED1_HUMAN	1.0422	1.07774	1.15023	1.59373	1.31186	1.31617
sp|Q96AG4|LRC59_HUMAN	0.96211	1.29611	1.00841	1.42065	0.447198	1.3098
sp|P40939|ECHA_HUMAN	0.0861121	0.333925	0.259586	-0.675683	0.320676	1.3002
sp|O43169|CYB5B_HUMAN	0.716586	0.721841	0.549015	0.652017	0.961654	1.29444
sp|Q9BXW7|HDHD5_HUMAN	0.379154	0.951903	0.664814	1.2343	0.501261	1.29188
sp|P22528|SPR1B_HUMAN;sp|P35321|SPR1A_HUMAN	0.101469	0.79178	0.00810471	0.0665979	0.185022	1.28622
sp|O60831|PRAF2_HUMAN	0.049718	-0.162389	0.0050382	-0.0183992	0.475436	1.27129
sp|O95197|RTN3_HUMAN	0.330189	0.781822	0.0810356	0.149053	0.719124	1.2645
sp|P09429|HMGB1_HUMAN;sp|B2RPK0|HGB1A_HUMAN;sp|P23497|SP100_HUMAN	0.156863	-0.667037	0.83394	-1.42681	0.371526	1.24162
sp|Q9Y6C9|MTCH2_HUMAN	0.33953	0.696236	0.234352	0.386455	0.9864	1.21987
sp|A8K2U0|A2ML1_HUMAN	0.35977	2.04759	0.359564	2.05951	0.193438	1.21644
sp|P01857|IGHG1_HUMAN;sp|P0DOX5|IGG1_HUMAN	0.0560312	0.505109	0.575927	2.70177	0.182252	1.1938
sp|Q9Y696|CLIC4_HUMAN	0.0344963	0.10306	0.497378	1.66055	0.371403	1.17933
sp|P31151|S10A7_HUMAN	0.350052	1.22186	0.340889	1.8326	0.283996	1.17895
sp|P61026|RAB10_HUMAN;sp|P51153|RAB13_HUMAN;sp|Q92930|RAB8B_HUMAN;sp|P59190|RAB15_HUMAN	0.0867602	-0.326974	0.0260903	0.0855489	0.380138	1.16966
sp|P14866|HNRPL_HUMAN	0.422951	0.941247	0.329146	0.757359	0.345205	1.16857
sp|P11049|CD37_HUMAN	0.47288	0.976148	0.179679	0.40554	0.547307	1.13532
sp|P61313|RL15_HUMAN	0.12384	-0.483161	0.203976	1.13298	0.201888	1.11389
sp|P30740|ILEU_HUMAN	0.41102	1.28771	0.540691	1.57765	0.376268	1.10559
sp|P49458|SRP09_HUMAN	0.712855	0.56011	0.895157	0.555197	0.468414	1.07913
sp|P04233|HG2A_HUMAN	0.555532	0.668184	0.378476	0.304103	1.23958	1.07691
sp|P28074|PSB5_HUMAN	0.888512	1.90392	0.829775	1.80469	0.361382	1.07314
sp|Q9P287|BCCIP_HUMAN	0.513557	1.46639	0.183962	0.196203	0.687986	1.05339
sp|Q9P035|HACD3_HUMAN	0.20669	0.407209	0.333533	-0.479207	0.479931	1.05098
sp|P01876|IGHA1_HUMAN	0.492439	-1.73864	0.318033	-0.924127	0.312993	1.03577
sp|O94919|ENDD1_HUMAN	0.105278	0.103631	0.0108186	-0.00884724	1.16551	1.02368
sp|P78417|GSTO1_HUMAN	0.447335	0.537324	0.132575	0.114386	0.807213	1.0164
sp|Q8TCT9|HM13_HUMAN	0.745121	1.0222	0.646536	0.323425	1.01939	0.992691
sp|O96024|B3GT4_HUMAN	0.209061	1.14575	0.564352	-3.07385	0.120345	0.974905
sp|P37268|FDFT_HUMAN	0.36002	1.45549	0.3355	-0.69382	0.28599	0.970942
sp|P00491|PNPH_HUMAN	0.410755	0.860185	0.093354	0.299131	0.258592	0.968656
sp|Q9Y6K0|CEPT1_HUMAN	0.698016	1.00172	1.1732	1.42136	0.980796	0.963403
sp|Q8WXX5|DNJC9_HUMAN	0.426126	0.957501	0.652657	1.29501	0.417162	0.952424
sp|O15145|ARPC3_HUMAN	0.833052	1.83169	0.405152	0.863278	0.387365	0.947087
sp|P29508|SPB3_HUMAN	0.113617	0.900179	0.163846	1.21091	0.126664	0.933848
sp|Q9Y277|VDAC3_HUMAN	0.408662	0.396065	0.264588	-0.140383	0.83739	0.932858
sp|O00154|BACH_HUMAN	0.514714	0.5529	0.646516	0.734354	0.995045	0.930463
sp|Q9UBM7|DHCR7_HUMAN	0.974982	0.99311	0.802871	0.556868	0.806667	0.92601
sp|Q9H3N1|TMX1_HUMAN	0.57851	1.03966	1.25274	0.76037	0.896842	0.92553
sp|P49821|NDUV1_HUMAN	0.424447	0.659517	0.137342	-0.331997	0.601358	0.912689
sp|P05089|ARGI1_HUMAN	0.249759	0.807054	0.308967	1.25461	0.232501	0.907283
sp|P83731|RL24_HUMAN	0.0774965	-0.0788999	0.590593	0.981681	0.363166	0.898006
sp|P36542|ATPG_HUMAN	0.136193	0.357191	0.962149	1.54402	0.256766	0.897786
sp|P62244|RS15A_HUMAN	1.26802	0.852218	1.19673	0.543432	0.726117	0.877794
sp|O00232|PSD12_HUMAN	0.0673354	-0.0822287	0.115393	0.287498	0.341646	0.873187
sp|Q96L91|EP400_HUMAN	0.47667	-2.11861	0.491111	-2.05563	0.28752	0.869077
sp|Q14019|COTL1_HUMAN	0.660311	1.45464	0.100976	0.29036	0.33173	0.866827
sp|O75964|ATP5L_HUMAN	0.0296974	0.0666146	0.114803	0.219541	0.405143	0.865034
sp|P45880|VDAC2_HUMAN	0.513118	0.454764	0.697623	0.40588	0.799031	0.864778
sp|Q8N111|CEND_HUMAN	0.550104	0.432279	0.916248	0.645013	0.780938	0.864777
sp|Q9HBM0|VEZA_HUMAN	1.04831	1.90435	0.0631649	-0.126015	0.536632	0.857981
sp|Q16822|PCKGM_HUMAN	0.569618	-0.382483	0.157487	0.17661	0.60254	0.836824
sp|Q86UX7|URP2_HUMAN	0.568789	1.64854	0.0809458	0.248568	0.181561	0.827699
sp|Q7L1Q6|BZW1_HUMAN	0.652516	1.5907	0.851442	0.526695	0.381531	0.826731
sp|Q9NQC3|RTN4_HUMAN	0.271892	0.407217	0.00213962	-0.00310802	0.656476	0.824139
sp|P14923|PLAK_HUMAN;sp|P35222|CTNB1_HUMAN	0.123255	-0.376543	0.20618	-0.431109	0.296778	0.810264
sp|Q96RQ3|MCCA_HUMAN	0.0311864	-0.0323219	0.360578	-0.301776	0.373778	0.805576
sp|Q00610|CLH1_HUMAN;sp|P53675|CLH2_HUMAN	0.141053	-0.34446	1.13417	2.14951	0.166304	0.802649
sp|Q9BVA1|TBB2B_HUMAN;sp|Q13885|TBB2A_HUMAN	0.48958	-0.763067	0.063904	-0.145887	0.432867	0.793221
sp|P14324|FPPS_HUMAN	0.047167	-0.148501	0.307738	-0.62424	0.206858	0.790187
sp|A6NIE6|RN3P2_HUMAN	0.170302	-0.191624	0.892149	-0.754497	0.220576	0.77313
sp|Q9BT22|ALG1_HUMAN	0.168962	0.412768	0.0768956	-0.222282	0.354654	0.772749
sp|Q09666|AHNK_HUMAN	0.020349	0.179363	0.488901	2.17626	0.113302	0.769932
sp|P48047|ATPO_HUMAN	0.50321	1.12174	0.717944	-0.283031	0.286245	0.769429
sp|Q4G176|ACSF3_HUMAN	0.00731681	-0.0224271	0.0580055	0.142073	0.219269	0.767175
sp|P09496|CLCA_HUMAN	0.100487	0.255782	0.0187985	-0.0296588	0.253198	0.759079
sp|Q9ULC8|ZDHC8_HUMAN	0.494361	-1.5861	0.38931	-1.52747	0.191144	0.753367
sp|P34897|GLYM_HUMAN;sp|P34896|GLYC_HUMAN	0.360016	0.508516	0.344	1.20647	0.211087	0.741804
sp|P45974|UBP5_HUMAN	0.185411	-0.385478	0.00760235	-0.0189633	0.288104	0.735383
sp|P60842|IF4A1_HUMAN	0.158527	-0.254962	0.828466	0.383644	0.247669	0.734698
sp|P43243|MATR3_HUMAN	0.228255	0.602551	0.636481	1.3535	0.183968	0.718127
sp|Q96BD0|SO4A1_HUMAN	1.84867	1.60284	0.901834	1.53279	0.434168	0.706144
sp|O00571|DDX3X_HUMAN;sp|O15523|DDX3Y_HUMAN;sp|Q9NQI0|DDX4_HUMAN	0.111454	0.18474	0.837461	1.38153	0.217911	0.695558
sp|Q9Y230|RUVB2_HUMAN	0.374837	0.89389	0.285175	0.819936	0.198673	0.686995
sp|P21796|VDAC1_HUMAN	0.692888	0.340625	1.50824	0.363741	0.47192	0.681747
sp|O14733|MP2K7_HUMAN	0.510256	1.33161	0.607744	1.5282	0.587656	0.680501
sp|P12273|PIP_HUMAN	0.532507	-1.05328	0.224517	0.848129	0.196895	0.66972
sp|Q9H2H9|S38A1_HUMAN	0.907182	1.03578	0.520178	0.570916	0.493456	0.665433
sp|Q99615|DNJC7_HUMAN	0.0102038	-0.0248427	0.279497	0.652493	0.222974	0.663404
sp|Q9UMR2|DD19B_HUMAN;sp|Q9NUU7|DD19A_HUMAN	0.272812	0.602022	0.0306246	-0.0523295	0.443148	0.65759
sp|P24534|EF1B_HUMAN	0.266344	-0.186879	1.79041	-0.617587	0.233537	0.657035
sp|P00558|PGK1_HUMAN;sp|P07205|PGK2_HUMAN	0.112738	0.0916271	0.719234	0.512681	0.215906	0.655357
sp|Q07020|RL18_HUMAN	0.598908	0.197194	0.357269	0.277969	0.362531	0.653252
sp|P61158|ARP3_HUMAN;sp|Q9P1U1|ARP3B_HUMAN;sp|Q9C0K3|ARP3C_HUMAN	0.681806	0.766592	0.472275	0.368327	0.16749	0.651448
sp|P43007|SATT_HUMAN	0.0153224	0.0291715	0.279228	-0.294201	0.41079	0.647674
sp|P19338|NUCL_HUMAN	0.0533209	0.100496	0.595322	0.570062	0.122604	0.641371
sp|P61619|S61A1_HUMAN;sp|Q9H9S3|S61A2_HUMAN	0.394094	1.04365	0.0126731	0.039228	0.333003	0.641214
sp|P55060|XPO2_HUMAN	0.273291	0.419908	0.113018	0.134096	0.155019	0.634952
sp|P04150|GCR_HUMAN	0.0190956	-0.0531292	0.143842	0.41224	0.236436	0.634668
sp|P58107|EPIPL_HUMAN	0.20528	-1.26296	0.802847	0.951053	0.480613	0.629185
sp|P51649|SSDH_HUMAN	0.285561	0.915434	0.74246	1.96471	0.184349	0.629022
sp|P56134|ATPK_HUMAN	0.292477	0.333592	0.221621	0.294905	0.284276	0.627491
sp|Q9UBT2|SAE2_HUMAN	0.428042	0.890399	0.30131	0.852501	0.154722	0.623969
sp|A8CG34|P121C_HUMAN;sp|Q96HA1|P121A_HUMAN	0.150649	0.140947	0.59706	0.416806	0.42306	0.612636
sp|Q9BQG0|MBB1A_HUMAN	0.152234	0.262506	0.0410013	0.0529027	0.340375	0.607507
sp|Q01650|LAT1_HUMAN	0.201621	-0.291466	0.228483	-0.298728	0.405833	0.597375
sp|Q14699|RFTN1_HUMAN	0.0276913	0.0446358	0.0499227	0.054997	0.363829	0.584079
sp|P05023|AT1A1_HUMAN;sp|P50993|AT1A2_HUMAN;sp|Q13733|AT1A4_HUMAN;sp|P20648|ATP4A_HUMAN;sp|P54707|AT12A_HUMAN	0.0822032	0.28742	0.370657	0.979673	0.151405	0.583353
sp|P62820|RAB1A_HUMAN;sp|Q9H0U4|RAB1B_HUMAN;sp|Q92928|RAB1C_HUMAN	0.211935	0.750502	0.205524	0.579377	0.138992	0.580678
sp|P00403|COX2_HUMAN	0.0457394	0.130014	0.130692	-0.209416	0.183651	0.580297
sp|B9A064|IGLL5_HUMAN;sp|P0DOX8|IGL1_HUMAN;sp|P0CG04|IGLC1_HUMAN	0.312021	-1.24229	1.4377	-2.92383	0.21334	0.579609
sp|P38919|IF4A3_HUMAN	0.376934	1.00193	0.116974	0.312706	0.142052	0.579157
sp|P28907|CD38_HUMAN	0.18778	0.242356	0.0149284	0.0157347	0.428279	0.567755
sp|Q96IX5|USMG5_HUMAN	0.586629	0.562514	0.528442	0.368237	0.562711	0.555511
sp|Q9UBB4|ATX10_HUMAN	0.418263	1.14838	0.127025	0.350299	0.196579	0.553385
sp|Q9Y6I9|TX264_HUMAN	0.118061	0.331172	0.150283	0.392556	0.233807	0.553014
sp|O60437|PEPL_HUMAN	0.0782661	-0.480554	0.348565	0.87958	0.0960072	0.549711
sp|Q96P63|SPB12_HUMAN	0.0962032	0.17062	0.216012	-0.334599	0.178108	0.538601
sp|P11836|CD20_HUMAN	0.392691	0.973035	0.0168954	-0.02247	0.55384	0.531428
sp|P62857|RS28_HUMAN	0.525475	1.54776	0.65141	1.70636	0.318368	0.527659
sp|P00505|AATM_HUMAN	0.409382	0.844284	1.28538	1.61976	0.127262	0.527385
sp|Q15056|IF4H_HUMAN	0.457927	0.793287	0.48042	0.659958	0.153108	0.520723
sp|Q15631|TSN_HUMAN	0.138632	0.372666	0.0628819	-0.171495	0.127419	0.504532
sp|P27695|APEX1_HUMAN	0.142422	0.354395	0.228648	0.554866	0.101609	0.500339
sp|P52789|HXK2_HUMAN;sp|P52790|HXK3_HUMAN	0.302379	0.718732	0.284202	0.444409	0.168011	0.498638
sp|P30086|PEBP1_HUMAN	0.0223993	0.118241	0.284548	-0.824691	0.0962492	0.491836
sp|Q9NZT1|CALL5_HUMAN	0.073107	-0.356228	0.0365029	-0.146927	0.0753098	0.473536
sp|Q8WTV0|SCRB1_HUMAN	0.267422	0.454305	0.468443	0.874767	0.186781	0.471679
sp|Q9HAV4|XPO5_HUMAN	0.0322655	-0.0473714	0.0855871	0.145627	0.282819	0.467364
sp|Q99497|PARK7_HUMAN	0.148699	0.417499	0.668013	1.57048	0.134771	0.465766
sp|Q8WVV4|POF1B_HUMAN	0.158013	-0.734886	0.168358	0.59547	0.0961529	0.460199
sp|Q01581|HMCS1_HUMAN	0.0271873	0.087132	0.195005	0.618312	0.117534	0.458138
sp|Q96QA5|GSDMA_HUMAN	0.224281	-0.747506	0.0252762	0.0925279	0.0942686	0.448137
sp|Q9P2R7|SUCB1_HUMAN	0.263201	0.534158	0.425957	0.869068	0.191946	0.446988
sp|Q6UB35|C1TM_HUMAN	0.25431	0.231241	0.129162	-0.146608	0.321255	0.445845
sp|P40429|RL13A_HUMAN;sp|Q6NVV1|R13P3_HUMAN	0.483605	0.842941	0.628374	0.288888	0.164478	0.442886
sp|P25788|PSA3_HUMAN	0.523732	0.72649	0.28	0.515044	0.176608	0.442366
sp|P61224|RAP1B_HUMAN;sp|P62834|RAP1A_HUMAN;sp|A6NIZ1|RP1BL_HUMAN;sp|O95716|RAB3D_HUMAN	0.104536	-0.264633	0.0482314	0.123602	0.130131	0.437241
sp|P08195|4F2_HUMAN	0.00270138	-0.00394583	0.610475	-0.346753	0.133259	0.435962
sp|O75947|ATP5H_HUMAN	0.135567	0.224883	0.239315	0.337728	0.206896	0.431283
sp|Q15819|UB2V2_HUMAN;sp|Q13404|UB2V1_HUMAN	0.770583	1.07871	1.74201	1.30558	0.214693	0.430689
sp|Q03518|TAP1_HUMAN	0.485472	-1.37188	0.568842	-1.53343	0.0950137	0.430308
sp|Q08554|DSC1_HUMAN	0.753747	-0.84628	0.840479	-0.796889	0.199525	0.429256
sp|Q96FW1|OTUB1_HUMAN	0.0766774	-0.0858746	0.233958	0.204794	0.210953	0.421066
sp|Q9NX63|MIC19_HUMAN	0.0715542	-0.161483	0.0865639	0.190476	0.160467	0.397754
sp|P02545|LMNA_HUMAN	0.0376942	0.310013	0.219778	1.20989	0.0441805	0.394023
sp|Q8IUR6|CRERF_HUMAN	0.0621192	-0.0801864	0.817551	-0.733384	0.1281	0.392346
sp|P43487|RANG_HUMAN;sp|Q9C010|IPKB_HUMAN	0.222697	-0.336277	0.35584	-0.337544	0.103468	0.384399
sp|P17858|PFKAL_HUMAN	0.894524	-0.878443	0.309964	-0.494812	0.19904	0.382039
sp|P05386|RLA1_HUMAN	0.338608	-0.432228	0.862661	1.60373	0.103671	0.37844
sp|P54578|UBP14_HUMAN	0.499515	1.08367	0.596832	1.11632	0.124187	0.377531
sp|P22695|QCR2_HUMAN	0.553936	0.375264	0.337716	0.428994	0.361723	0.377023
sp|Q96GG9|DCNL1_HUMAN	0.0199376	0.0308862	0.0524214	0.0962658	0.212155	0.373194
sp|P49411|EFTU_HUMAN	0.616219	0.689393	0.0298803	-0.035749	0.116561	0.369222
sp|P48643|TCPE_HUMAN	0.892808	1.01989	0.750756	1.34985	0.112936	0.353621
sp|Q9NRC6|SPTN5_HUMAN	0.0243803	-0.118816	0.4581	-2.11083	0.0810551	0.344977
sp|P07237|PDIA1_HUMAN	0.0252069	0.0284114	0.382922	0.349486	0.295437	0.329078
sp|P62266|RS23_HUMAN	0.321614	0.48006	0.0706853	-0.120239	0.205835	0.322178
sp|P08865|RSSA_HUMAN	0.160985	0.485211	0.24304	0.31189	0.0694329	0.318828
sp|Q8NC51|PAIRB_HUMAN	0.103468	0.360491	0.777974	2.25587	0.0618787	0.318554
sp|P50453|SPB9_HUMAN	0.82714	1.4188	1.53021	1.38371	0.1759	0.31144
sp|P62851|RS25_HUMAN	0.546213	-0.438917	0.550414	1.03185	0.160164	0.307672
sp|Q9NZ01|TECR_HUMAN	0.324805	0.56886	0.0348559	0.0462422	0.205172	0.305116
sp|Q13435|SF3B2_HUMAN	2.16211	1.76284	0.957552	1.08906	0.104283	0.299105
sp|P35268|RL22_HUMAN	0.58819	0.752736	0.974963	0.585902	0.166878	0.287335
sp|Q96SI9|STRBP_HUMAN	0.91036	1.32069	0.490676	1.05071	0.141525	0.282894
sp|P13010|XRCC5_HUMAN	0.613549	0.655823	0.466009	0.464602	0.160762	0.282407
sp|P62701|RS4X_HUMAN;sp|Q8TD47|RS4Y2_HUMAN;sp|P22090|RS4Y1_HUMAN	0.170979	0.225873	0.208798	0.196295	0.110784	0.280323
sp|P62280|RS11_HUMAN	0.643255	0.608656	0.222833	0.167964	0.199054	0.272945
sp|Q16799|RTN1_HUMAN	0.254303	0.473046	0.103234	0.183574	0.112794	0.268757
sp|P08708|RS17_HUMAN	0.513293	0.981583	2.25328	1.73304	0.151264	0.267913
sp|Q99623|PHB2_HUMAN	0.434126	0.997032	0.298194	0.188152	0.166637	0.266883
sp|Q00325|MPCP_HUMAN	0.439086	0.543359	0.00465724	-0.00623989	0.184217	0.266128
sp|P05141|ADT2_HUMAN;sp|Q9H0C2|ADT4_HUMAN	0.875368	0.677664	0.431678	0.584249	0.297356	0.264117
sp|P20618|PSB1_HUMAN	0.602447	0.838136	0.445038	0.665141	0.0866782	0.260954
sp|P63279|UBC9_HUMAN	0.0294742	0.0484514	0.611717	0.862187	0.11952	0.256937
sp|O43175|SERA_HUMAN	0.236666	0.255829	0.320402	0.243258	0.257687	0.25424
sp|O00487|PSDE_HUMAN	0.223278	0.219355	0.75379	0.665565	0.16387	0.252464
sp|P40227|TCPZ_HUMAN	0.0408658	0.0528927	0.00795037	-0.00976419	0.0855983	0.25223
sp|P01040|CYTA_HUMAN	0.112359	0.246926	0.0958643	-0.245071	0.0624031	0.251602
sp|O75396|SC22B_HUMAN	0.45464	0.621948	0.147476	0.160107	0.121616	0.250854
sp|P68371|TBB4B_HUMAN	0.147104	-0.252455	0.638355	1.43573	0.165231	0.250607
sp|Q9UL46|PSME2_HUMAN	0.0259736	0.0657234	0.134453	-0.469284	0.125874	0.24886
sp|P35249|RFC4_HUMAN	0.0970967	-0.202168	0.0376995	0.0872602	0.109924	0.247264
sp|P15880|RS2_HUMAN	0.558746	0.388087	0.0235353	0.0169854	0.220024	0.246624
sp|Q02878|RL6_HUMAN	0.517644	-0.399035	1.20967	-0.610767	0.0570136	0.244123
sp|P22735|TGM1_HUMAN	0.172647	0.885113	0.146138	0.753236	0.04068	0.238755
sp|Q9NXF7|DCA16_HUMAN	0.11322	0.162993	1.20407	1.39488	0.176198	0.237692
sp|P16615|AT2A2_HUMAN;sp|O14983|AT2A1_HUMAN;sp|Q93084|AT2A3_HUMAN	0.0203086	0.0235291	0.195297	0.195293	0.14737	0.236884
sp|P62633|CNBP_HUMAN	0.413322	0.486888	0.0296834	0.0480323	0.107767	0.231219
sp|Q9H773|DCTP1_HUMAN	0.0700152	0.0803337	0.102258	0.221893	0.0981138	0.229905
sp|P22314|UBA1_HUMAN	0.0497433	-0.147966	0.406188	0.445946	0.0479652	0.226877
sp|O76003|GLRX3_HUMAN	0.604864	-0.95561	0.0323511	-0.10522	0.060971	0.225143
sp|Q92973|TNPO1_HUMAN	0.788863	1.62856	0.467708	0.594329	0.126792	0.223243
sp|P25398|RS12_HUMAN	0.146666	0.195477	0.523036	0.64774	0.127743	0.222896
sp|P28072|PSB6_HUMAN	0.270961	0.779519	0.146803	0.434148	0.080683	0.222545
sp|P31948|STIP1_HUMAN	0.102538	0.153708	0.355304	0.735053	0.0557464	0.219287
sp|Q8TF72|SHRM3_HUMAN	0.243707	-0.258667	0.584578	-0.656241	0.0998302	0.218067
sp|P35659|DEK_HUMAN	0.0647702	0.180035	0.503434	1.00466	0.0511471	0.217629
sp|P05091|ALDH2_HUMAN;sp|P00352|AL1A1_HUMAN;sp|P47895|AL1A3_HUMAN;sp|P30837|AL1B1_HUMAN;sp|O94788|AL1A2_HUMAN	0.433114	-1.06257	0.0293922	-0.111615	0.0577549	0.209146
sp|Q06323|PSME1_HUMAN	0.114943	0.13437	0.420597	0.496865	0.169455	0.203955
sp|P18754|RCC1_HUMAN	0.0739368	0.216116	0.591185	-1.04931	0.0567149	0.195741
sp|P18621|RL17_HUMAN	1.14026	0.937797	0.648255	0.836021	0.154201	0.19365
sp|Q9NZI8|IF2B1_HUMAN;sp|Q9Y6M1|IF2B2_HUMAN	0.48618	0.663376	0.257588	0.473813	0.059722	0.193352
sp|P62195|PRS8_HUMAN;sp|Q8NB90|AFG2H_HUMAN	0.759892	0.683223	0.900448	0.657829	0.062254	0.190287
sp|O14828|SCAM3_HUMAN	0.0859947	0.251858	0.429894	-0.61353	0.0792694	0.179349
sp|P60660|MYL6_HUMAN;sp|P14649|MYL6B_HUMAN	0.561145	1.64825	0.33529	0.290971	0.110043	0.173912
sp|P32969|RL9_HUMAN	1.18574	0.954401	1.21263	1.76352	0.0762294	0.172636
sp|P68366|TBA4A_HUMAN	0.939066	0.577444	1.95486	0.976852	0.373794	0.172017
sp|P81605|DCD_HUMAN	0.270658	-0.284736	0.429328	-0.412645	0.050068	0.16791
sp|Q16181|SEPT7_HUMAN;sp|Q6ZU15|SEP14_HUMAN	0.387181	0.601469	0.40208	0.622457	0.0347376	0.162681
sp|Q02413|DSG1_HUMAN	1.15539	-0.99579	0.946805	-0.876839	0.05896	0.159624
sp|Q12931|TRAP1_HUMAN	0.0974146	-0.150299	0.0958482	0.234012	0.0542558	0.157472
sp|P07437|TBB5_HUMAN;sp|A6NNZ2|TBB8L_HUMAN	0.0400113	0.0678501	0.222218	-0.248447	0.104979	0.152124
sp|Q01469|FABP5_HUMAN;sp|A8MUU1|FB5L3_HUMAN	0.170302	0.164279	0.142122	0.112555	0.0948349	0.14713
sp|Q96DA0|ZG16B_HUMAN	0.577056	-1.24007	1.3624	-0.623059	0.120588	0.131668
sp|Q99829|CPNE1_HUMAN	0.784552	0.862334	1.12991	0.987639	0.0667229	0.130085
sp|P14174|MIF_HUMAN	0.122525	0.368783	0.655977	1.40864	0.0322059	0.119564
sp|Q9UHD8|SEPT9_HUMAN	0.49166	1.21798	0.615608	1.67226	0.027621	0.11738
sp|P61247|RS3A_HUMAN	0.278344	0.259573	0.0032206	0.00276184	0.117945	0.114218
sp|O95347|SMC2_HUMAN	0.0281776	-0.132225	0.337016	-1.04036	0.0189403	0.112336
sp|O15372|EIF3H_HUMAN	0.456214	0.762198	0.471756	0.980407	0.029521	0.11144
sp|Q6ZVX7|FBX50_HUMAN	0.121564	-0.634718	0.378544	-1.45048	0.0192016	0.110404
sp|P50395|GDIB_HUMAN;sp|P31150|GDIA_HUMAN	0.0547759	0.0615683	0.853424	0.91051	0.0361773	0.109229
sp|P27635|RL10_HUMAN;sp|Q96L21|RL10L_HUMAN	0.386028	0.502209	0.401076	0.316551	0.107174	0.107195
sp|Q15758|AAAT_HUMAN	0.0560591	0.100282	0.509342	-0.60753	0.0587448	0.100019
sp|P62913|RL11_HUMAN	0.47745	0.353889	0.409772	0.242194	0.102178	0.0980368
sp|O95433|AHSA1_HUMAN	0.698911	1.41359	0.23496	0.480545	0.0243951	0.0974698
sp|Q15185|TEBP_HUMAN	3.63873	2.17667	1.19242	1.11136	0.0358154	0.0974426
sp|P07339|CATD_HUMAN	0.132823	0.745821	0.0729113	0.404032	0.0140824	0.0966334
sp|Q16881|TRXR1_HUMAN	0.0170941	0.0220222	0.154097	-0.226479	0.0409825	0.0937443
sp|Q15365|PCBP1_HUMAN;sp|P57723|PCBP4_HUMAN	0.0692552	0.0684285	0.139484	0.0690923	0.0921662	0.0920501
sp|P10599|THIO_HUMAN	0.403276	-0.3569	0.670071	-0.423491	0.0402347	0.0847087
sp|Q08188|TGM3_HUMAN	1.02207	-1.29299	0.871697	-0.961126	0.046856	0.0822005
sp|Q16563|SYPL1_HUMAN	0.248864	0.438455	0.423783	0.936323	0.0325113	0.0804157
sp|Q02790|FKBP4_HUMAN	0.127786	0.396539	0.0642023	0.196427	0.0163632	0.0796723
sp|P19623|SPEE_HUMAN	0.0908042	0.288232	0.0271598	-0.0712924	0.0196341	0.0775609
sp|P63261|ACTG_HUMAN	0.242094	0.329035	1.02553	0.824088	0.0255467	0.0645137
sp|Q9UKK9|NUDT5_HUMAN	1.32876	0.780622	0.801494	0.984241	0.0723713	0.0633659
sp|P50914|RL14_HUMAN	0.118139	0.439434	0.171244	-0.447571	0.0098848	0.06218
sp|Q9NUQ9|FA49B_HUMAN	0.0528188	0.215681	0.00651524	0.0212851	0.0154372	0.0596938
sp|P61604|CH10_HUMAN	0.802867	1.46434	0.777919	1.43432	0.0184337	0.052258
sp|P38606|VATA_HUMAN	1.10618	1.08533	1.2211	1.14082	0.032878	0.0494733
sp|O95363|SYFM_HUMAN	0.946845	-1.3301	1.29929	-1.68986	0.0130932	0.0486026
sp|P08243|ASNS_HUMAN	0.88675	1.3259	0.484922	0.446086	0.0167468	0.0478959
sp|P23396|RS3_HUMAN	0.772885	0.424118	0.578983	0.321599	0.0502326	0.0474401
sp|P61289|PSME3_HUMAN	0.624866	0.583432	3.2142	1.98084	0.0240326	0.0446196
sp|P62241|RS8_HUMAN	0.200457	0.164186	0.134191	-0.0734491	0.0260832	0.0436378
sp|P04406|G3P_HUMAN;sp|O14556|G3PT_HUMAN	0.678443	0.465154	0.903158	0.638582	0.0355795	0.043416
sp|P30044|PRDX5_HUMAN	0.00128497	-0.00255871	0.0180291	0.0457554	0.0127981	0.0422239
sp|P46781|RS9_HUMAN	0.794577	0.389915	0.225177	0.0839496	0.0264452	0.037899
sp|P46776|RL27A_HUMAN	0.55586	0.340185	0.602747	1.47669	0.0192959	0.0373158
sp|P60900|PSA6_HUMAN	0.126453	0.365012	0.126616	-0.364966	0.0049922	0.0247278
sp|O75874|IDHC_HUMAN	0.0940693	0.215555	1.57648	2.5793	0.0453769	0.0242624
sp|P35232|PHB_HUMAN	0.42641	0.336075	0.487321	0.889158	0.0113992	0.0206413
sp|P40926|MDHM_HUMAN	0.0885597	-0.0789318	0.206278	0.180342	0.00789269	0.0197229
sp|Q14152|EIF3A_HUMAN	0.294186	0.267917	0.512827	0.587357	0.00308117	0.0157647
sp|P19397|CD53_HUMAN	0.534465	1.37795	0.480212	1.04309	0.00420889	0.0147977
sp|Q6P2Q9|PRP8_HUMAN	0.103909	-0.315156	0.513817	-1.06294	0.00401321	0.0110183
sp|Q13867|BLMH_HUMAN	0.5524	-0.87679	0.262676	-0.414561	0.00525774	0.0106907
sp|Q9Y3U8|RL36_HUMAN	0.956719	1.20467	0.829833	0.626612	0.00234531	0.0069356
sp|P05388|RLA0_HUMAN;sp|Q8NHW5|RLA0L_HUMAN	0.0636525	-0.043705	1.92666	0.801928	0.0026122	0.00547361
sp|P09874|PARP1_HUMAN	0.385124	1.19312	0.305879	0.5431	0.00081655	-0.00308037
sp|P12956|XRCC6_HUMAN	0.140197	-0.154978	0.772736	0.863359	0.00255848	-0.00968742
sp|P27707|DCK_HUMAN	0.0923692	0.254432	0.403078	0.998057	0.00400066	-0.0124907
sp|P63241|IF5A1_HUMAN;sp|Q6IS14|IF5AL_HUMAN;sp|Q9GZV4|IF5A2_HUMAN	0.171774	-0.799854	0.0849988	-0.407735	0.00188628	-0.0135603
sp|O00410|IPO5_HUMAN;sp|O60518|RNBP6_HUMAN	0.374691	0.405154	0.0609877	0.0553379	0.0135089	-0.014164
sp|Q99661|KIF2C_HUMAN;sp|O00139|KIF2A_HUMAN	0.380273	0.593945	0.734867	0.814548	0.00812481	-0.0155792
sp|Q3ZCQ8|TIM50_HUMAN	0.766661	0.818487	1.4249	1.14364	0.00743208	-0.0174265
sp|P50416|CPT1A_HUMAN	0.152551	0.171284	0.133925	-0.0698195	0.0162353	-0.0174594
sp|P50402|EMD_HUMAN	0.0919797	-0.105162	0.187537	0.405187	0.0122647	-0.0223637
sp|Q13085|ACACA_HUMAN;sp|O00763|ACACB_HUMAN	0.251333	0.942859	0.11042	-0.198698	0.00966802	-0.0288191
sp|P49368|TCPG_HUMAN	0.0569017	-0.0839291	0.0216545	0.0328617	0.0127572	-0.0308123
sp|Q9BQA1|MEP50_HUMAN	1.32079	1.16391	0.749478	1.04567	0.0129228	-0.0361614
sp|P62829|RL23_HUMAN	0.0224363	-0.0273733	0.188016	-0.271648	0.0257286	-0.0373158
sp|P25705|ATPA_HUMAN	0.266839	0.170624	0.0767864	0.0543981	0.0398518	-0.0446987
sp|P49207|RL34_HUMAN	0.181445	-0.333162	0.94402	-0.847193	0.0140497	-0.0486102
sp|P09211|GSTP1_HUMAN	0.0344992	0.0253239	0.262458	-0.204083	0.0296855	-0.0493045
sp|P49321|NASP_HUMAN	0.55747	0.992794	0.10997	0.316996	0.0146863	-0.0498805
sp|P62249|RS16_HUMAN	0.744525	0.723592	1.23315	0.839265	0.031306	-0.0516658
sp|Q92945|FUBP2_HUMAN;sp|Q96I24|FUBP3_HUMAN	0.0830398	0.0809827	0.0605201	0.056529	0.0449888	-0.0519228
sp|Q99613|EIF3C_HUMAN;sp|B5ME19|EIFCL_HUMAN	1.27919	0.809176	0.726011	0.741281	0.0144889	-0.0523086
sp|Q56A73|SPIN4_HUMAN	0.214132	-0.580112	0.00836708	-0.0227242	0.0137635	-0.0585566
sp|Q9UI08|EVL_HUMAN	0.453081	0.689487	0.92744	1.23825	0.0288807	-0.0595179
sp|P28070|PSB4_HUMAN	0.503323	0.92547	0.560372	1.35253	0.0189803	-0.0674105
sp|P18124|RL7_HUMAN	0.0113427	0.0226035	0.482269	0.727352	0.0243579	-0.0731897
sp|P00338|LDHA_HUMAN;sp|P07864|LDHC_HUMAN	0.287954	0.114535	0.403109	0.224219	0.0797238	-0.0772948
sp|P68104|EF1A1_HUMAN;sp|Q5VTE0|EF1A3_HUMAN	0.150556	-0.190464	0.340974	0.247429	0.0695536	-0.0832253
sp|P15153|RAC2_HUMAN;sp|P84095|RHOG_HUMAN;sp|P17081|RHOQ_HUMAN;sp|Q9H4E5|RHOJ_HUMAN	0.0286436	0.113943	0.102137	-0.376047	0.0177109	-0.0861044
sp|O00148|DX39A_HUMAN;sp|Q13838|DX39B_HUMAN	0.00990145	0.0365405	0.431759	0.314117	0.0377144	-0.0882754
sp|P78371|TCPB_HUMAN	0.0969179	-0.167659	0.0587025	0.0962982	0.0193577	-0.0898814
sp|P07355|ANXA2_HUMAN;sp|A6NMY6|AXA2L_HUMAN	0.0541196	-0.228382	0.256524	0.836644	0.0209414	-0.0913706
sp|P62888|RL30_HUMAN	0.173346	-0.373773	0.104507	0.350458	0.0230248	-0.0985537
sp|P37108|SRP14_HUMAN	1.2753	0.831054	0.964966	1.95862	0.119671	-0.0986638
sp|O75347|TBCA_HUMAN	0.110283	-0.280251	0.790134	1.37249	0.0293284	-0.108213
sp|Q14103|HNRPD_HUMAN	0.472661	0.463324	0.159576	0.221776	0.0409957	-0.108885
sp|Q71UI9|H2AV_HUMAN;sp|P0C0S5|H2AZ_HUMAN	0.0125867	-0.0610175	0.783426	2.29738	0.0236543	-0.109001
sp|Q8WY22|BRI3B_HUMAN	0.916414	1.50805	1.02032	1.1727	0.036379	-0.109107
sp|P27797|CALR_HUMAN	0.224882	0.489406	0.223244	0.547275	0.0359859	-0.112888
sp|P07737|PROF1_HUMAN	1.06704	0.269157	0.493844	0.411359	0.085548	-0.112974
sp|P46977|STT3A_HUMAN	0.055968	0.0921764	0.513475	0.818686	0.0879751	-0.120893
sp|P62263|RS14_HUMAN	0.0284208	-0.0373702	0.177556	0.178239	0.0834029	-0.122224
sp|Q9NR31|SAR1A_HUMAN;sp|Q9Y6B6|SAR1B_HUMAN	0.319597	0.512876	0.229582	-0.233198	0.0396608	-0.12506
sp|Q9Y265|RUVB1_HUMAN	0.0992847	0.277765	0.132022	-0.309981	0.0264801	-0.129005
sp|P62805|H4_HUMAN	0.272547	-0.992403	0.128476	-0.341733	0.0260917	-0.131587
sp|P62826|RAN_HUMAN	0.3785	0.33336	0.274806	0.194335	0.100451	-0.131892
sp|Q99878|H2A1J_HUMAN;sp|Q96KK5|H2A1H_HUMAN;sp|Q9BTM1|H2AJ_HUMAN;sp|Q93077|H2A1C_HUMAN;sp|Q7L7L0|H2A3_HUMAN;sp|P20671|H2A1D_HUMAN;sp|P0C0S8|H2A1_HUMAN;sp|P04908|H2A1B_HUMAN;sp|P16104|H2AX_HUMAN;sp|Q8IUE6|H2A2B_HUMAN;sp|Q96QV6|H2A1A_HUMAN	0.0947524	0.392608	0.492501	1.09994	0.027389	-0.134136
sp|Q15717|ELAV1_HUMAN	0.0791255	0.179223	0.343433	0.823758	0.0397748	-0.135309
sp|P52701|MSH6_HUMAN	0.406085	0.72121	1.11761	1.17702	0.0578085	-0.137829
sp|P23528|COF1_HUMAN;sp|Q9Y281|COF2_HUMAN	0.238537	0.20326	0.671089	0.579869	0.14833	-0.138189
sp|Q16543|CDC37_HUMAN	0.136901	-0.589141	0.277394	-0.900245	0.0278693	-0.143691
sp|P25311|ZA2G_HUMAN	0.081959	0.211741	0.101134	0.251798	0.04601	-0.158265
sp|P48163|MAOX_HUMAN	0.0486849	0.165906	0.0785244	-0.233867	0.0653594	-0.158876
sp|P15924|DESP_HUMAN	0.4025	-1.28706	0.413434	-1.05983	0.0356481	-0.162513
sp|P42677|RS27_HUMAN;sp|Q71UM5|RS27L_HUMAN	0.0109571	0.0255504	0.0554659	-0.0849242	0.0749855	-0.165571
sp|Q15019|SEPT2_HUMAN	0.284276	-0.708516	0.647091	-0.768019	0.0447712	-0.167711
sp|P35250|RFC2_HUMAN	0.501573	0.561426	0.504003	0.560438	0.249974	-0.173747
sp|Q15306|IRF4_HUMAN	0.247204	-0.742404	0.0335866	0.112074	0.0590822	-0.176433
sp|P60866|RS20_HUMAN	0.447759	0.410782	0.676618	0.464685	0.143807	-0.180838
sp|P50995|ANX11_HUMAN;sp|P27216|ANX13_HUMAN	0.363007	0.773441	1.57661	1.96045	0.0526114	-0.181286
sp|P62753|RS6_HUMAN	0.199127	-0.163499	0.230967	0.934641	0.179438	-0.185352
sp|Q13835|PKP1_HUMAN	0.202838	-1.171	0.216018	0.621352	0.0400878	-0.187644
sp|O00303|EIF3F_HUMAN	0.454066	0.859571	1.07507	1.75132	0.064237	-0.191249
sp|Q58FF8|H90B2_HUMAN	0.433843	0.926536	0.823162	1.70348	0.0789745	-0.195759
sp|O43684|BUB3_HUMAN	0.497792	0.477899	0.483783	0.814373	0.0669346	-0.196241
sp|P13796|PLSL_HUMAN;sp|Q14651|PLSI_HUMAN	0.178115	0.246714	0.0721148	0.0682206	0.124975	-0.198733
sp|Q15233|NONO_HUMAN	0.221516	-0.536201	0.959052	1.71491	0.0350788	-0.200707
sp|P14618|KPYM_HUMAN;sp|P30613|KPYR_HUMAN	0.10063	-0.0764022	0.245378	0.177491	0.19051	-0.20557
sp|Q9P0L0|VAPA_HUMAN;sp|O95292|VAPB_HUMAN	0.0409213	-0.0625229	0.549882	0.673204	0.0914089	-0.208119
sp|P0DOY3|IGLC3_HUMAN;sp|P0DOY2|IGLC2_HUMAN;sp|P0CF74|IGLC6_HUMAN;sp|A0M8Q6|IGLC7_HUMAN	0.151632	-0.36575	0.43001	0.372731	0.139195	-0.209444
sp|Q07021|C1QBP_HUMAN	0.616181	1.59551	1.37519	3.06654	0.130778	-0.21539
sp|P08238|HS90B_HUMAN;sp|Q58FF7|H90B3_HUMAN;sp|Q58FG1|HS904_HUMAN	0.178889	0.178135	0.172248	0.165174	0.190263	-0.216433
sp|O14818|PSA7_HUMAN;sp|Q8TAA3|PSMA8_HUMAN	0.00141085	-0.00377035	0.212395	0.47062	0.0668648	-0.222933
sp|Q99436|PSB7_HUMAN	0.203093	0.240938	0.738987	1.30828	0.202289	-0.223142
sp|P57081|WDR4_HUMAN	0.389568	-0.670436	0.871855	-1.09765	0.0824135	-0.22415
sp|Q96QK1|VPS35_HUMAN	0.137201	0.224775	0.523274	0.55725	0.0790499	-0.225526
sp|P31146|COR1A_HUMAN	0.0934611	0.114405	0.314763	0.407469	0.10605	-0.227721
sp|P27482|CALL3_HUMAN;sp|P02585|TNNC2_HUMAN	0.0603333	-0.31399	0.213885	0.851599	0.0376535	-0.228707
sp|Q9HCY8|S10AE_HUMAN	0.172759	-0.853459	0.0172344	0.103554	0.0400307	-0.233944
sp|Q06830|PRDX1_HUMAN	0.0203401	-0.0129371	0.303083	0.133134	0.20768	-0.238526
sp|P17844|DDX5_HUMAN	0.311746	-0.383397	0.254465	0.350769	0.0604063	-0.240402
sp|P59998|ARPC4_HUMAN	0.403578	-0.618675	0.334531	0.599453	0.0685325	-0.24889
sp|P09651|ROA1_HUMAN;sp|Q32P51|RA1L2_HUMAN	0.148572	0.229081	0.378379	1.13365	0.0746025	-0.253357
sp|P01903|DRA_HUMAN;sp|P01906|DQA2_HUMAN	0.273087	0.6584	0.246727	-0.940933	0.0863827	-0.254798
sp|P40938|RFC3_HUMAN	0.196778	0.703322	0.0655107	-0.236576	0.067035	-0.255047
sp|P50990|TCPQ_HUMAN	0.291402	0.327046	0.157578	0.189829	0.106717	-0.261241
sp|P09972|ALDOC_HUMAN	0.169635	0.102	0.977789	0.322971	0.189445	-0.263453
sp|Q15005|SPCS2_HUMAN	0.110652	0.14305	0.382153	0.849738	0.374701	-0.265102
sp|P43490|NAMPT_HUMAN	0.103553	-0.289833	0.216242	-0.400648	0.0787778	-0.266807
sp|P04075|ALDOA_HUMAN;sp|P05062|ALDOB_HUMAN	0.0864202	0.0839992	0.0220411	0.0150194	0.220034	-0.269166
sp|O60234|GMFG_HUMAN	0.355785	0.554709	0.0172818	-0.0403309	0.107795	-0.279938
sp|Q9Y5L0|TNPO3_HUMAN	0.498562	-0.798038	0.333262	-0.643571	0.114782	-0.280966
sp|Q99714|HCD2_HUMAN	0.0638204	-0.220588	0.0744441	0.22323	0.0650865	-0.282404
sp|Q92616|GCN1_HUMAN	0.322168	-0.774055	0.0146121	-0.0382099	0.0542444	-0.286116
sp|P30041|PRDX6_HUMAN	0.135153	0.270016	0.622023	1.19388	0.146889	-0.286747
sp|Q9NRW1|RAB6B_HUMAN;sp|P20340|RAB6A_HUMAN;sp|Q14964|RB39A_HUMAN	0.139401	0.336545	0.284132	0.533601	0.308953	-0.292479
sp|P39748|FEN1_HUMAN;CON__P01030;CON__ENSEMBL:ENSBTAP00000007350	0.796894	0.60576	0.421571	0.985708	0.186137	-0.293982
sp|P01871|IGHM_HUMAN;sp|P0DOX6|IGM_HUMAN	0.177128	0.285851	0.0694955	-0.0883913	0.109038	-0.294445
sp|P10809|CH60_HUMAN	0.297535	0.291376	0.550958	0.381661	0.371163	-0.298949
sp|P07900|HS90A_HUMAN;sp|Q14568|HS902_HUMAN;sp|Q58FG0|HS905_HUMAN	0.076584	0.0819144	0.0525709	0.041769	0.261542	-0.300706
sp|P11142|HSP7C_HUMAN	0.0839015	-0.0930943	0.188075	-0.165103	0.158795	-0.301375
sp|P52272|HNRPM_HUMAN	0.337588	0.317633	0.23698	0.370648	0.239102	-0.304673
sp|P14868|SYDC_HUMAN	0.0922293	-0.114685	0.827554	1.46007	0.0791036	-0.305062
sp|Q8IZP2|ST134_HUMAN;sp|P50502|F10A1_HUMAN;sp|Q8NFI4|F10A5_HUMAN	0.95538	0.603429	0.571447	0.514704	0.0997889	-0.305838
sp|Q08J23|NSUN2_HUMAN	0.0491651	0.184106	0.0450714	-0.154056	0.081526	-0.30675
sp|Q00839|HNRPU_HUMAN	0.124572	-0.122224	0.935589	0.774682	0.170945	-0.314926
sp|Q00765|REEP5_HUMAN	0.1532	-0.610765	0.179263	-0.712503	0.0677054	-0.315423
sp|P41091|IF2G_HUMAN;sp|Q2VIR3|IF2GL_HUMAN	0.0308677	-0.107621	0.0479263	-0.162345	0.071388	-0.316481
sp|P07195|LDHB_HUMAN	0.154342	0.212594	0.274834	0.2103	0.27752	-0.32712
sp|P25789|PSA4_HUMAN	0.00767455	-0.0267334	0.147151	0.471312	0.0760803	-0.332592
sp|P43405|KSYK_HUMAN	0.00120684	-0.0022192	0.167887	-0.17578	0.312185	-0.333595
sp|P42166|LAP2A_HUMAN	0.00852062	-0.033041	0.615074	-1.06173	0.128326	-0.335499
sp|Q9Y262|EIF3L_HUMAN	0.187922	-0.225422	0.0739371	-0.0892344	0.0820202	-0.336492
sp|P22392|NDKB_HUMAN;sp|O60361|NDK8_HUMAN	0.0357832	0.103728	1.26815	1.10289	0.11457	-0.336583
sp|P18077|RL35A_HUMAN	0.185205	0.292198	1.2047	1.21215	0.208531	-0.338636
sp|P60174|TPIS_HUMAN	0.0261514	0.0182114	0.0575944	0.0416355	0.308958	-0.345903
sp|P24539|AT5F1_HUMAN	0.474199	-1.01581	0.00948117	-0.0321846	0.10616	-0.346003
sp|P37802|TAGL2_HUMAN	0.348623	0.433186	1.64292	0.901233	0.238547	-0.34626
sp|P26641|EF1G_HUMAN	0.0491631	0.123363	0.0307017	-0.0487185	0.17485	-0.346876
sp|P06733|ENOA_HUMAN;sp|P13929|ENOB_HUMAN	0.293301	-0.139255	0.116893	0.0256114	0.211341	-0.34897
sp|P50991|TCPD_HUMAN	0.278574	-0.217833	0.11762	0.124382	0.35996	-0.352484
sp|Q5BJF2|SGMR2_HUMAN	0.721096	-0.78567	0.426094	-0.9668	0.21586	-0.358168
sp|P47914|RL29_HUMAN	0.185077	0.233202	0.0255946	0.0381527	0.229129	-0.358651
sp|P53396|ACLY_HUMAN	0.125369	0.282647	0.418445	0.816777	0.0715689	-0.359066
sp|P61073|CXCR4_HUMAN	0.0281144	0.130455	0.0247207	0.113761	0.086113	-0.359441
sp|P36578|RL4_HUMAN	0.00845056	0.0101976	0.0333354	0.0359974	0.239466	-0.359805
sp|P0DMV9|HS71B_HUMAN;sp|P0DMV8|HS71A_HUMAN	0.528608	-1.80434	0.234436	0.127107	0.206594	-0.359916
sp|P12755|SKI_HUMAN	0.116026	-0.691341	0.233381	-1.79424	0.0513724	-0.364036
sp|P31943|HNRH1_HUMAN	0.33876	0.326521	0.43344	0.577446	0.56836	-0.378282
sp|P06576|ATPB_HUMAN	0.137209	0.634561	0.639413	1.41805	0.0785181	-0.379277
sp|P31025|LCN1_HUMAN;sp|Q5VSP4|LC1L1_HUMAN	0.238071	-0.620528	1.29628	1.16368	0.290653	-0.38096
sp|P42167|LAP2B_HUMAN	0.163404	0.624061	0.547404	-1.34143	0.0901736	-0.381307
sp|Q04637|IF4G1_HUMAN	0.00620059	-0.0220919	0.991775	-0.807395	0.102132	-0.38166
sp|Q08211|DHX9_HUMAN	0.120735	-0.205293	0.175445	0.21713	0.0893386	-0.389661
sp|O14980|XPO1_HUMAN	0.0607316	0.184811	0.128222	-0.296714	0.0981248	-0.3919
sp|P61513|RL37A_HUMAN;sp|A6NKH3|RL37L_HUMAN	0.329997	0.745628	0.467398	0.759315	0.111958	-0.396807
sp|Q9Y263|PLAP_HUMAN	0.146297	-0.127316	0.81388	0.653853	0.181653	-0.396884
sp|P78344|IF4G2_HUMAN	0.600318	-0.739789	0.50461	-0.908937	0.135545	-0.397499
sp|P54577|SYYC_HUMAN	0.184678	0.407482	0.0611166	0.19464	0.139269	-0.398432
sp|P30101|PDIA3_HUMAN	0.0562123	0.0696616	0.374855	0.433784	0.257606	-0.401287
sp|Q02543|RL18A_HUMAN	0.494342	0.472779	0.333319	0.336585	0.287335	-0.405484
sp|P26373|RL13_HUMAN	0.235242	-0.302979	0.00680635	-0.0098753	0.189948	-0.406858
sp|P42704|LPPRC_HUMAN	0.144902	0.443679	0.383043	1.11507	0.120101	-0.407659
sp|P20073|ANXA7_HUMAN	0.0965936	-0.249107	0.931449	-1.22173	0.191602	-0.409666
sp|Q9BPX3|CND3_HUMAN	0.372081	0.549993	0.19341	0.252109	0.182212	-0.412468
sp|Q16777|H2A2C_HUMAN;sp|Q6FI13|H2A2A_HUMAN	0.0907667	0.445191	0.352523	1.07368	0.0921736	-0.412512
sp|P38646|GRP75_HUMAN	0.687609	0.340381	1.17429	0.738948	0.282758	-0.412659
sp|P84090|ERH_HUMAN	0.173261	0.400598	0.38435	0.353842	0.345738	-0.420966
sp|P02786|TFR1_HUMAN	0.225165	0.336036	0.400124	1.19309	0.151897	-0.423756
sp|P31946|1433B_HUMAN	0.272101	-1.02095	0.041905	0.230064	0.0700433	-0.42473
sp|P17987|TCPA_HUMAN	0.187566	-0.193309	0.075957	-0.0744247	0.461714	-0.425507
sp|P35998|PRS7_HUMAN	0.250643	0.263929	1.28624	0.585073	0.247632	-0.434314
sp|P04899|GNAI2_HUMAN;sp|P63096|GNAI1_HUMAN;sp|P08754|GNAI3_HUMAN;sp|P11488|GNAT1_HUMAN;sp|P19087|GNAT2_HUMAN;sp|P09471|GNAO_HUMAN;sp|A8MTJ3|GNAT3_HUMAN;sp|P38405|GNAL_HUMAN;sp|P63092|GNAS2_HUMAN;sp|Q5JWF2|GNAS1_HUMAN	0.144782	0.145457	0.0225933	0.0218	0.395099	-0.434838
sp|P47929|LEG7_HUMAN	0.246095	-1.38406	0.0155127	-0.0809379	0.0704269	-0.437911
sp|Q86VP6|CAND1_HUMAN	0.117017	0.188611	0.00796296	-0.0115647	0.250669	-0.439965
sp|P09622|DLDH_HUMAN	0.123924	-0.342684	0.00253148	0.00936651	0.111817	-0.44761
sp|P61221|ABCE1_HUMAN	0.0808502	0.187889	0.850911	-1.00187	0.132642	-0.453088
sp|Q15691|MARE1_HUMAN	0.830669	-0.657835	0.492152	-0.788991	0.202639	-0.454443
sp|P12004|PCNA_HUMAN	0.00660104	0.0127068	0.0985291	-0.118913	0.229224	-0.458578
sp|P18669|PGAM1_HUMAN;sp|P15259|PGAM2_HUMAN;sp|Q8N0Y7|PGAM4_HUMAN	0.376281	-0.36648	1.20728	0.866314	0.296423	-0.458863
sp|P52566|GDIR2_HUMAN	0.299332	0.947218	0.366108	0.988812	0.101645	-0.460507
sp|Q01518|CAP1_HUMAN	0.586769	-0.432698	0.809812	1.10996	0.151244	-0.461494
sp|P62917|RL8_HUMAN	0.343578	-1.02521	0.412048	-1.16224	0.0958492	-0.462586
sp|P06748|NPM_HUMAN	0.372021	0.629503	0.236409	0.228282	0.249085	-0.465294
sp|P32119|PRDX2_HUMAN	0.373043	-0.716552	0.0599102	-0.147251	0.179945	-0.470018
sp|P31040|SDHA_HUMAN	0.189199	0.33525	0.103707	-0.171924	0.16873	-0.475341
sp|P62937|PPIA_HUMAN;sp|Q9Y536|PAL4A_HUMAN;sp|P0DN26|PAL4F_HUMAN;sp|F5H284|PAL4D_HUMAN;sp|A0A0B4J2A2|PAL4C_HUMAN;sp|A0A075B759|PAL4E_HUMAN;sp|P0DN37|PAL4G_HUMAN	0.00961633	0.00728941	0.250192	0.136426	0.339601	-0.476049
sp|P22061|PIMT_HUMAN	0.181272	-0.598449	0.251581	-0.806313	0.134673	-0.478492
sp|P31949|S10AB_HUMAN	0.138409	-0.924173	0.271246	1.15619	0.0641011	-0.48565
sp|P06753|TPM3_HUMAN;sp|P09493|TPM1_HUMAN;CON__Q3SX28	0.0911233	0.262942	0.0438125	-0.104112	0.188956	-0.48633
sp|P28066|PSA5_HUMAN	0.397802	0.920802	0.952845	1.73802	0.246242	-0.488675
sp|P63244|RACK1_HUMAN	0.249049	0.141144	0.341858	0.181664	0.57808	-0.49751
sp|P62258|1433E_HUMAN	0.155356	0.479306	0.180541	-0.202923	0.259051	-0.503252
sp|Q04917|1433F_HUMAN	0.148506	-0.283767	0.365783	0.33189	0.149334	-0.510429
sp|P55209|NP1L1_HUMAN	0.321325	0.727379	0.1629	-0.486262	0.114751	-0.512612
sp|P52565|GDIR1_HUMAN	0.426387	0.191553	0.0164103	0.00950146	0.402926	-0.515241
sp|P00387|NB5R3_HUMAN	0.966028	-1.2635	0.582766	-0.702452	0.200311	-0.522073
sp|P37837|TALDO_HUMAN	0.0100793	-0.00827122	1.18694	0.630595	0.324533	-0.527586
sp|P11586|C1TC_HUMAN	0.0027534	0.00458574	0.261353	-0.306987	0.271366	-0.529557
sp|Q3ZCM7|TBB8_HUMAN	0.018201	-0.0609126	0.263033	0.754727	0.175898	-0.533586
sp|P26599|PTBP1_HUMAN	0.204827	-0.518836	0.0329469	0.0960488	0.132085	-0.535693
sp|P61981|1433G_HUMAN	0.319011	-0.538587	0.172662	0.410444	0.231284	-0.537933
sp|P20042|IF2B_HUMAN	0.209872	0.379966	0.0968448	0.153273	0.151375	-0.542943
sp|Q04864|REL_HUMAN	0.7369	-1.63853	1.96845	-3.45691	0.137317	-0.549772
sp|Q9NTJ3|SMC4_HUMAN	0.236462	0.718664	0.491623	1.35833	0.130898	-0.551326
sp|Q9H9B4|SFXN1_HUMAN	0.051262	-0.145799	0.0455111	0.127361	0.209744	-0.557306
sp|Q9BXJ9|NAA15_HUMAN;sp|Q6N069|NAA16_HUMAN	0.0561658	-0.137683	0.671172	-0.969312	0.160098	-0.564941
sp|P61956|SUMO2_HUMAN;sp|Q6EEV6|SUMO4_HUMAN;sp|P55854|SUMO3_HUMAN	0.557991	1.14516	0.558324	1.15857	0.460754	-0.565397
sp|O43252|PAPS1_HUMAN	0.504016	-0.632484	0.195975	0.312608	0.142232	-0.567411
sp|O60664|PLIN3_HUMAN	0.0176645	-0.0614815	0.0156686	-0.0540032	0.147776	-0.577286
sp|P61803|DAD1_HUMAN	0.32933	0.196491	0.00697926	-0.00724173	0.889596	-0.59399
sp|P06744|G6PI_HUMAN;CON__Q3ZBD7;sp|Q8N196|SIX5_HUMAN	0.253474	-0.790291	0.0317589	-0.0907769	0.128563	-0.600291
sp|P40925|MDHC_HUMAN	0.264579	-0.149234	0.194314	0.150473	0.315953	-0.601893
sp|P13639|EF2_HUMAN	0.40227	-0.205209	0.0443211	-0.0302749	0.731909	-0.604859
sp|P23284|PPIB_HUMAN	2.30219	-0.749919	0.453415	0.467858	0.189582	-0.60746
sp|P31930|QCR1_HUMAN	0.796186	0.642566	1.00498	0.972131	0.429352	-0.609518
sp|P27348|1433T_HUMAN	0.381448	0.105714	0.542165	1.36451	1.16535	-0.612059
sp|P22234|PUR6_HUMAN	0.0171711	-0.0285788	0.101926	-0.1572	0.285025	-0.614273
sp|P56192|SYMC_HUMAN	0.0359645	0.106754	0.115734	0.287965	0.185667	-0.622791
sp|P61978|HNRPK_HUMAN	0.262587	-0.0957718	0.0908069	0.0516396	0.539629	-0.635852
sp|Q9NSD9|SYFB_HUMAN	0.500042	0.693555	1.99492	2.11015	0.192235	-0.637738
sp|Q14232|EI2BA_HUMAN	0.0685868	-0.159305	0.43733	0.693739	0.224322	-0.63811
sp|P30520|PURA2_HUMAN	0.0686092	0.204391	0.199423	0.361329	0.191598	-0.652143
sp|P62854|RS26_HUMAN;sp|Q5JNZ5|RS26L_HUMAN	0.00685283	0.0165734	1.8122e-05	3.57628e-05	0.342534	-0.65343
sp|P14625|ENPL_HUMAN;sp|Q58FF3|ENPLL_HUMAN	0.0184338	0.0175242	0.0910102	0.0610867	0.356769	-0.655072
sp|Q15084|PDIA6_HUMAN	0.0890636	-0.214262	0.268513	0.591292	0.212686	-0.658823
sp|P13667|PDIA4_HUMAN	0.149146	0.485554	0.073866	0.201545	0.13524	-0.660094
sp|P09936|UCHL1_HUMAN	0.0347787	-0.0529389	0.381456	-0.497049	0.32488	-0.661899
sp|Q99832|TCPH_HUMAN	0.0054543	0.00529099	0.121075	-0.0863109	0.680125	-0.663222
sp|Q13263|TIF1B_HUMAN	0.653092	1.00029	0.410501	0.560479	0.196082	-0.682792
sp|O96008|TOM40_HUMAN	0.184764	-0.609347	0.269906	-0.835392	0.198307	-0.687746
sp|Q9H845|ACAD9_HUMAN	0.402981	0.825812	0.121607	0.354659	0.213397	-0.688014
sp|P78527|PRKDC_HUMAN	0.0639947	0.175259	0.535962	1.01011	0.145298	-0.68821
sp|P63104|1433Z_HUMAN	0.295434	-0.370134	0.202174	-0.10227	0.971244	-0.695229
sp|P46782|RS5_HUMAN	0.347113	-0.390218	0.157351	-0.180588	0.624995	-0.707977
sp|Q99873|ANM1_HUMAN;sp|Q9NR22|ANM8_HUMAN	0.365872	0.55635	0.438388	0.88588	0.23271	-0.713951
sp|P33176|KINH_HUMAN;sp|O60282|KIF5C_HUMAN;sp|Q12840|KIF5A_HUMAN	0.362661	-0.558394	0.397888	0.215816	0.309905	-0.714074
sp|P46777|RL5_HUMAN	0.0898279	-0.381961	0.0533128	-0.231708	0.150565	-0.721096
sp|Q9UI42|CBPA4_HUMAN	0.324549	-0.719446	1.00499	1.02978	0.3045	-0.744715
sp|P29401|TKT_HUMAN	0.270621	-0.163956	0.064475	0.0461988	1.05721	-0.747269
sp|O75390|CISY_HUMAN	0.509482	-0.4588	0.420266	-0.327245	0.373817	-0.749284
sp|P33993|MCM7_HUMAN	0.352729	0.716705	0.368617	0.788393	0.183746	-0.756939
sp|Q7Z417|NUFP2_HUMAN	0.405954	0.495324	NaN	0	0.743163	-0.759613
sp|P04843|RPN1_HUMAN	0.0449112	0.0982399	0.353752	0.703768	0.255284	-0.766469
sp|P78347|GTF2I_HUMAN;sp|Q86UP8|GTD2A_HUMAN;sp|Q6EKJ0|GTD2B_HUMAN	0.846745	-0.812342	0.298964	-0.576621	0.211141	-0.767324
sp|P17066|HSP76_HUMAN;sp|P48741|HSP77_HUMAN	0.131094	-0.163375	0.83457	-0.913107	0.690216	-0.769128
sp|P04040|CATA_HUMAN	0.421347	-0.826733	0.329028	-0.719057	0.35127	-0.775487
sp|P14735|IDE_HUMAN	0.706328	-1.67953	0.679615	1.13703	0.17971	-0.780472
sp|P16403|H12_HUMAN;sp|P10412|H14_HUMAN;sp|P16402|H13_HUMAN;sp|P22492|H1T_HUMAN;sp|Q02539|H11_HUMAN	0.83512	-0.6684	0.967308	-0.660041	0.524128	-0.78076
sp|O15533|TPSN_HUMAN	0.275545	-0.765469	1.28485	-2.13849	0.326395	-0.789397
sp|P27824|CALX_HUMAN	0.00807576	0.0210395	0.148262	0.463361	0.234148	-0.82267
sp|Q14974|IMB1_HUMAN	0.172474	-0.251839	0.275787	-0.287546	0.692928	-0.833587
sp|O75223|GGCT_HUMAN	0.387423	-0.883429	0.0161289	-0.045454	0.205663	-0.837453
sp|P23368|MAOM_HUMAN;sp|Q16798|MAON_HUMAN	0.924966	1.02256	0.55879	0.642267	0.302945	-0.840887
sp|P47756|CAPZB_HUMAN	0.225416	0.396964	0.555815	0.932966	0.709223	-0.852484
sp|O60884|DNJA2_HUMAN	0.844201	0.540977	0.125541	-0.153039	0.233823	-0.854521
sp|P26640|SYVC_HUMAN	0.00990157	-0.0253367	0.273678	0.551952	0.252511	-0.86891
sp|P11021|BIP_HUMAN	0.237233	-0.24618	0.0312486	-0.0344138	0.658123	-0.870388
sp|Q5T750|XP32_HUMAN	0.583044	-1.94419	0.719513	-2.35292	0.203757	-0.884206
sp|P07741|APT_HUMAN	0.0275581	-0.0765281	0.74544	1.36141	0.342324	-0.895634
sp|Q15181|IPYR_HUMAN	0.0437471	0.0693188	0.0394878	0.0619459	0.220484	-0.898656
sp|P15170|ERF3A_HUMAN;sp|Q8IYD1|ERF3B_HUMAN	0.0783426	0.272911	0.244125	0.663938	0.241225	-0.90456
sp|P04792|HSPB1_HUMAN	0.199425	-0.819583	0.00285272	-0.0106578	0.228148	-0.906048
sp|P23921|RIR1_HUMAN	0.105758	0.188349	0.411368	0.402303	0.282212	-0.907475
sp|P55072|TERA_HUMAN	0.122065	-0.447546	0.188522	0.351405	0.261432	-0.914922
sp|Q9H4M9|EHD1_HUMAN;sp|Q9NZN3|EHD3_HUMAN;sp|Q9NZN4|EHD2_HUMAN	0.367516	0.344844	0.870834	0.706819	0.290756	-0.917132
sp|P26639|SYTC_HUMAN	0.263903	-0.458701	0.4416	0.599197	0.314562	-0.927041
sp|Q9Y617|SERC_HUMAN	0.164783	-0.284409	0.230369	-0.366817	0.232323	-0.933743
sp|P20700|LMNB1_HUMAN	0.0285418	0.0766077	1.61297	2.31988	0.365375	-0.93579
sp|Q99880|H2B1L_HUMAN;sp|Q99879|H2B1M_HUMAN;sp|Q99877|H2B1N_HUMAN;sp|Q93079|H2B1H_HUMAN;sp|Q5QNW6|H2B2F_HUMAN;sp|P62807|H2B1C_HUMAN;sp|P58876|H2B1D_HUMAN;sp|P57053|H2BFS_HUMAN;sp|O60814|H2B1K_HUMAN;sp|Q16778|H2B2E_HUMAN;sp|P33778|H2B1B_HUMAN;sp|P23527|H2B1O_HUMAN;sp|P06899|H2B1J_HUMAN;sp|Q8N257|H2B3B_HUMAN;sp|Q96A08|H2B1A_HUMAN	0.329163	-1.1245	0.312341	0.689362	0.339684	-0.948314
sp|Q9P2J5|SYLC_HUMAN	0.00207885	0.00469017	0.171165	0.325732	0.245646	-0.953178
sp|P31153|METK2_HUMAN;sp|Q00266|METK1_HUMAN	0.394876	-0.733732	0.339645	-0.574585	0.291889	-0.958944
sp|O00299|CLIC1_HUMAN	1.30738	-0.892107	0.595325	-0.506587	0.459984	-0.959978
sp|P46940|IQGA1_HUMAN	0.193019	-0.439811	0.528993	0.69207	0.318917	-0.968825
sp|P49915|GUAA_HUMAN	0.13302	-0.287916	0.126116	-0.291697	0.446786	-0.997731
sp|Q8NBS9|TXND5_HUMAN	0.225078	-0.627889	0.237946	-0.607528	0.350392	-1.00028
sp|Q15046|SYK_HUMAN	0.0985488	-0.208381	0.0951959	0.176348	0.261976	-1.01957
sp|P62333|PRS10_HUMAN	0.675885	-0.807925	0.351145	-0.57466	0.626362	-1.02137
sp|O43242|PSMD3_HUMAN	0.0111535	0.0211091	0.371076	0.616443	0.368306	-1.02256
sp|Q8N163|CCAR2_HUMAN	0.072748	-0.109229	NaN	0	0.318119	-1.02593
sp|P15121|ALDR_HUMAN;sp|C9JRZ8|AK1BF_HUMAN	0.603759	0.713439	0.723453	0.836279	0.273334	-1.03084
sp|Q9Y490|TLN1_HUMAN;sp|Q9Y4G6|TLN2_HUMAN	0.472738	-0.664341	0.0627862	0.0851316	0.264956	-1.03108
sp|P22102|PUR2_HUMAN	0.525088	1.09358	0.128439	0.316528	0.404922	-1.03115
sp|Q9UQ80|PA2G4_HUMAN	0.214982	-0.248399	0.33939	-0.464762	0.723433	-1.03124
sp|P30046|DOPD_HUMAN;sp|A6NHG4|DDTL_HUMAN	0.206187	-0.226743	0.0131614	0.0196791	0.547925	-1.03342
sp|P12268|IMDH2_HUMAN	0.27449	-0.715988	0.0681234	-0.225184	0.24259	-1.03646
sp|Q13200|PSMD2_HUMAN	0.140564	0.261029	0.256606	0.4179	0.260092	-1.03941
sp|P23381|SYWC_HUMAN	0.0739635	0.13589	0.120289	0.268588	0.355464	-1.04063
sp|O75083|WDR1_HUMAN	0.471329	-0.621599	0.291955	0.593729	0.31749	-1.04318
sp|P31947|1433S_HUMAN	0.306095	-1.28666	0.0964894	-0.407082	0.246879	-1.05017
sp|P28065|PSB9_HUMAN	0.032	0.066833	0.399068	0.707554	0.829533	-1.05688
sp|P05198|IF2A_HUMAN	0.0402457	0.106878	0.214293	0.525298	0.372791	-1.07004
sp|Q16666|IF16_HUMAN;sp|Q6K0P9|IFIX_HUMAN	0.232318	-0.256527	0.330841	-0.296743	0.29771	-1.08182
sp|Q12906|ILF3_HUMAN	0.768383	-0.666848	0.769829	0.597609	0.336757	-1.08871
sp|P61163|ACTZ_HUMAN	0.654133	-0.875246	0.196729	-0.502592	0.59384	-1.09267
sp|Q16891|MIC60_HUMAN	0.198515	-0.298299	0.415419	-0.573436	0.284991	-1.09299
sp|P22626|ROA2_HUMAN	0.572068	-0.857534	0.269476	-0.500253	0.378657	-1.09689
sp|P62750|RL23A_HUMAN	0.398797	-0.934968	0.457027	-0.797217	0.273166	-1.10497
sp|P84098|RL19_HUMAN	0.0033956	-0.0176873	0.239777	-0.76733	0.365588	-1.11005
sp|Q92817|EVPL_HUMAN;sp|A8MZ36|EVPLL_HUMAN	0.522295	-1.91416	0.0936799	-0.196924	0.252676	-1.11905
sp|Q15517|CDSN_HUMAN	0.931906	-1.39005	0.837167	-1.22793	0.494626	-1.12209
sp|Q09028|RBBP4_HUMAN	0.457117	-1.15945	0.764571	-1.67939	0.36695	-1.12581
sp|P49591|SYSC_HUMAN	0.041862	0.070097	0.151778	0.210563	0.314819	-1.12933
sp|P39023|RL3_HUMAN;sp|Q92901|RL3L_HUMAN	0.226489	-0.296291	0.0114221	-0.0229459	0.939135	-1.14107
sp|P39687|AN32A_HUMAN;sp|O95626|AN32D_HUMAN;sp|O43423|AN32C_HUMAN	0.187386	-0.607031	0.498672	1.61236	0.260494	-1.14121
sp|P54136|SYRC_HUMAN	0.615902	0.23722	0.90413	-0.501346	0.370934	-1.14444
sp|O43143|DHX15_HUMAN	0.30419	0.485243	0.0266296	-0.0465245	0.350438	-1.15992
sp|Q13098|CSN1_HUMAN	0.0761429	0.166205	0.0583099	-0.126635	0.44514	-1.16251
sp|P31944|CASPE_HUMAN	0.27509	-0.479957	0.369065	-0.733166	0.370661	-1.165
sp|O60506|HNRPQ_HUMAN	0.25333	-0.565044	0.738498	-1.06092	0.372698	-1.17689
sp|Q13428|TCOF_HUMAN	0.073368	0.217853	0.0522968	0.140653	0.367333	-1.17863
sp|Q96PK6|RBM14_HUMAN	0.0445982	0.101364	0.253062	0.514017	0.297674	-1.18535
sp|Q8TEM1|PO210_HUMAN	0.156819	0.37692	0.221585	-0.415387	0.465998	-1.19332
sp|P46060|RAGP1_HUMAN	0.181653	-0.616406	0.840099	-1.47014	0.456881	-1.21173
sp|P11940|PABP1_HUMAN;sp|Q9H361|PABP3_HUMAN;sp|Q4VXU2|PAP1L_HUMAN;sp|Q5JQF8|PAP1M_HUMAN;sp|Q96DU9|PABP5_HUMAN	0.138191	0.177709	0.358507	0.362351	0.331878	-1.21519
sp|P25786|PSA1_HUMAN	0.00736176	-0.0206308	0.444971	1.21403	0.39799	-1.21726
sp|P27816|MAP4_HUMAN	0.39985	-0.602112	0.0682212	-0.12093	0.511086	-1.21793
sp|P26038|MOES_HUMAN	0.602332	1.03116	1.16053	1.60063	0.416901	-1.21819
sp|P49792|RBP2_HUMAN	0.613679	-0.984206	0.0504734	-0.109915	0.385995	-1.22178
sp|P61106|RAB14_HUMAN	0.440287	-0.978961	0.186804	-0.341171	0.519509	-1.28517
sp|O95373|IPO7_HUMAN	0.337025	-1.25801	1.15534	-2.54647	0.337633	-1.28573
sp|P15311|EZRI_HUMAN;sp|P35241|RADI_HUMAN	0.286501	-0.696834	0.407874	-0.631311	0.520103	-1.29317
sp|P41250|GARS_HUMAN	0.127327	0.220957	0.392945	1.10165	0.857031	-1.29355
sp|P33316|DUT_HUMAN	0.192872	0.548718	0.0825759	-0.233346	0.365006	-1.30186
sp|P49588|SYAC_HUMAN	0.0124904	-0.0467386	0.254154	-0.432016	0.621854	-1.30386
sp|O75533|SF3B1_HUMAN	0.570268	-0.940319	0.513976	-0.998765	0.40322	-1.30391
sp|P07954|FUMH_HUMAN	0.0251485	-0.0304818	0.131275	0.181137	1.05411	-1.31385
sp|P25205|MCM3_HUMAN	0.0277957	0.0502329	0.119272	0.16516	0.461537	-1.31991
sp|P49327|FAS_HUMAN	0.327197	-0.984675	0.128412	0.273621	0.264035	-1.33587
sp|Q9BTX1|NDC1_HUMAN	0.153515	-0.37823	0.0624677	-0.174122	0.664848	-1.34565
sp|P55884|EIF3B_HUMAN	0.0506302	0.0502663	0.263634	-0.272632	0.347075	-1.35678
sp|P51149|RAB7A_HUMAN	0.857736	-1.52059	0.307598	0.733722	0.396202	-1.35953
sp|Q16851|UGPA_HUMAN	0.213509	-0.236291	0.137441	-0.0957541	0.397296	-1.37243
sp|P46779|RL28_HUMAN	0.000178176	-0.00073719	0.0832388	-0.350024	0.402162	-1.37806
sp|P30050|RL12_HUMAN	0.416211	-0.843592	0.592227	-1.71491	0.596209	-1.42123
sp|Q96HS1|PGAM5_HUMAN	NaN	0	NaN	0	1.1392	-1.42522
sp|P20807|CAN3_HUMAN	0.753225	-2.32853	0.371287	-1.71324	0.439639	-1.42897
sp|Q13509|TBB3_HUMAN	0.0487588	-0.184048	0.363459	-1.00324	0.499107	-1.47037
sp|P31323|KAP3_HUMAN;sp|P13861|KAP2_HUMAN	0.23517	-0.475448	0.539369	-0.934832	0.862366	-1.51672
sp|P16885|PLCG2_HUMAN	0.0734695	0.13296	0.356646	0.467289	0.396672	-1.53113
sp|P07814|SYEP_HUMAN	0.0950717	-0.189961	0.213891	0.322701	0.392939	-1.57471
sp|P28838|AMPL_HUMAN	0.207477	0.381055	0.197232	-0.639244	0.526309	-1.57932
sp|P54687|BCAT1_HUMAN	0.00444749	0.00486565	0.180299	-0.259372	0.595329	-1.58548
sp|P15531|NDKA_HUMAN	0.697094	-1.68552	0.256599	-0.697213	0.41291	-1.60086
sp|Q13547|HDAC1_HUMAN;sp|Q92769|HDAC2_HUMAN;sp|O15379|HDAC3_HUMAN	0.271998	-0.497108	0.806605	-1.03888	0.823066	-1.60414
sp|O15144|ARPC2_HUMAN	0.586965	-0.695235	0.206518	0.226895	0.557517	-1.61009
sp|P63173|RL38_HUMAN	0.213065	-0.405682	0.297328	0.555442	1.1027	-1.6204
sp|P61353|RL27_HUMAN	1.42032	-1.5738	0.164139	-0.161176	0.539963	-1.63175
sp|P61970|NTF2_HUMAN	NaN	0	0.384256	-0.549569	1.29946	-1.64988
sp|Q14008|CKAP5_HUMAN	0.487614	-0.335196	0.0221357	-0.0239501	0.716239	-1.65756
sp|P53621|COPA_HUMAN	0.0765824	0.119619	0.738341	0.568394	0.531404	-1.66085
sp|O43707|ACTN4_HUMAN;sp|P12814|ACTN1_HUMAN;sp|P35609|ACTN2_HUMAN;sp|Q08043|ACTN3_HUMAN	0.0555591	-0.366453	0.334495	1.18153	0.31408	-1.66119
sp|Q9P258|RCC2_HUMAN	0.0541912	-0.0778093	0.533872	0.66831	0.573988	-1.68869
sp|Q14204|DYHC1_HUMAN	0.288133	0.410494	0.00117947	0.00193882	0.443673	-1.72584
sp|P62424|RL7A_HUMAN	0.61261	-0.949014	0.0355222	0.044292	0.805313	-1.73136
sp|P48444|COPD_HUMAN	0.136146	0.256821	0.0775945	-0.171429	0.604356	-1.75716
sp|Q14566|MCM6_HUMAN	0.39654	-0.821687	0.0257551	0.0642033	0.645429	-1.75811
sp|P27708|PYR1_HUMAN	0.00820163	-0.0109725	0.362813	-0.313968	0.510291	-1.76187
sp|Q9HB71|CYBP_HUMAN	0.26837	-0.472902	0.391107	0.650598	0.85608	-1.78686
sp|P23526|SAHH_HUMAN	0.178816	-0.578189	0.0834108	0.312811	0.645442	-1.85043
sp|P62491|RB11A_HUMAN;sp|Q15907|RB11B_HUMAN;sp|P57735|RAB25_HUMAN	0.599716	-1.47881	0.0471776	-0.153964	0.655393	-1.85233
sp|Q14697|GANAB_HUMAN	0.171966	0.327071	0.115545	-0.25987	0.677254	-1.85529
sp|P35579|MYH9_HUMAN;sp|P35749|MYH11_HUMAN;sp|P35580|MYH10_HUMAN;REV__sp|Q9UKV3|ACINU_HUMAN	0.0576176	-0.440186	0.53228	2.36549	0.272925	-1.89668
sp|P60953|CDC42_HUMAN	0.282082	-0.862515	0.133059	-0.443144	0.530622	-1.96968
sp|P52209|6PGD_HUMAN	0.542748	-0.630149	0.457645	-0.6676	0.900119	-1.99846
sp|Q7KZF4|SND1_HUMAN	0.191862	-0.426012	0.615244	0.751308	0.484614	-2.01297
sp|Q53RT3|APRV1_HUMAN	0.731113	-2.76611	1.23647	-1.69737	0.703768	-2.08626
sp|Q9UMS4|PRP19_HUMAN	0.949375	-2.10579	1.63029	-3.39912	0.705009	-2.09916
sp|Q07955|SRSF1_HUMAN	0.317138	-0.59259	0.121225	-0.185525	0.729843	-2.10518
sp|O95399|UTS2_HUMAN	0.267614	0.455988	0.112292	0.227054	0.714454	-2.15116
sp|P34932|HSP74_HUMAN	0.266829	-0.904714	0.435673	-1.58146	0.533077	-2.22243
sp|Q6UWP8|SBSN_HUMAN	0.606436	-2.27386	0.683334	-1.89693	0.497304	-2.23422
sp|P16401|H15_HUMAN	0.735114	-1.73589	0.116803	0.253149	1.24761	-2.42158
sp|P62906|RL10A_HUMAN	1.81063	-2.69471	0.404626	-1.21646	0.745564	-2.49241
sp|Q16878|CDO1_HUMAN	0.611182	-1.73375	1.16711	-2.26016	1.20268	-2.63999
sp|P23246|SFPQ_HUMAN	0.197529	-0.378271	0.519251	-0.752992	0.80798	-2.98852

## Sheet: Dataset S3
Dataset S3: isoDTB ABPP using Desthiobiotin-Valine-azidolysine light or heavy peptides of mino cells trated with 1 µM compound for 2h;
This set only contains peptide for which heavy isotop values were detected in at least 3 out of 4 repetitions.
Sulfopin			4d
Proteins	isoDTB-ABPP H/L Ratio		Proteins	isoDTB-ABPP H/L Ratio
Q13526_C113	11.8257		Q13526_C113	3.05684
P18031_C32	2.94092		Q15149_C4494	2.69293
Q9UG63_C586	2.33084		P84022_C270;Q99717_C310;Q15797_C310;Q15796_C312;O15198_C312	2.20252
P09525_C108	2.23864		O00566_C27	2.16051
P07355_C133;A6NMY6_C133	2.00922		Q13642_C36	2.07597
Q8IV48_C75	2.00006		P30050_C141	2.07198
Q15181_C270	1.97448		P09525_C198	1.97995
P13489_C199	1.9706		Q9BUF5_C124	1.95091
Q9Y490_C1434	1.94165		Q9H6Y2_C306	1.88173
P50995_C294	1.93979		Q9NRF9_C51	1.86836
P45880_C103	1.93821		Q9Y490_C1434	1.86726
O75533_C1035	1.92631		Q8IZT6_C51	1.85235
P07355_C335;A6NMY6_C335	1.9248		Q15398_C129	1.76615
O00566_C27	1.9148		P55036_C37	1.69831
Q96I25_C385	1.89869		Q9H074_C318	1.68068
P13489_C329	1.89614		O94973_C396	1.66637
P13489_C362	1.8733		Q96GS4_C296	1.64839
P30101_C244	1.84267		P21980_C620	1.64192
P13489_C95	1.81233		Q9Y6E0_C415	1.63465
P13489_C220	1.80176		P07355_C335;A6NMY6_C335	1.61808
P29279_C103	1.79867		Q15233_C145	1.60344
P49327_C2202	1.7834		Q13907_C80	1.59475
Q9UBT2_C158	1.77551		Q96I25_C385	1.56258
A6NDG6_C243	1.77053		Q9HCC0_C167	1.53033
P49327_C1558	1.76666		Q96RS6_C511	1.52016
Q8WY36_C265	1.74964		Q96SU4_C720	1.51063
P13489_C152	1.73719		O43175_C281	1.50561
P13489_C248	1.73274		Q9NQT4_C102	1.50267
P16615_C669	1.72154		A6NDG6_C217	1.49907
P42695_C330	1.69628		Q9Y3Z3_C320	1.49758
Q9P2X3_C226	1.69586		Q9H832_C100	1.49381
P49368_C213	1.68361		Q13148_C244	1.48543
P38606_C240	1.6761		Q9BVJ7_C95	1.47452
Q9Y4L1_C352;Q9Y4L1_C805;Q9Y4L1_C240;Q9Y4L1_C15	1.67234		O14980_C498	1.47363
Q96FV9_C156	1.65554		O95456_C68	1.47242
P48643_C302	1.65348		O60716_C394	1.46701
P49368_C366	1.64927		P30153_C174	1.46509
P15880_C182	1.64296		O15371_C19	1.46502
P50995_C384	1.64153		O76071_C123	1.4628
Q9BSJ8_C522	1.63373		O75410_C114	1.46113
P17987_C236	1.62764		P11142_C17	1.45383
Q99549_C753	1.62262		Q00688_C133	1.44846
P53384_C277	1.6221		P07355_C262	1.44175
O14530_C94	1.62112		O75694_C917	1.4415
Q9UPQ9_C557	1.61888		P21964_C223	1.43698
P50990_C187	1.61733		Q15149_C4454	1.42602
O75828_C143	1.61526		P06730_C170	1.42554
O60502_C863	1.60821		P61978_C145	1.41915
P36578_C250	1.60642		Q15054_C137	1.41669
P22234_C63	1.59806		P62917_C90	1.41574
Q01813_C664	1.59525		Q9Y5K6_C540	1.41399
O94925_C518	1.59433		P46013_C1285	1.41389
P78527_C1742	1.59127		Q9Y4L1_C352;Q9Y4L1_C805;Q9Y4L1_C240;Q9Y4L1_C15	1.41381
P13489_C387	1.59121		O60232_C152	1.40879
Q99832_C364	1.58844		Q9BYP7_C278;Q9Y3S1_C326;Q9H4A3_C352	1.40858
Q9Y223_C183	1.58796		P13010_C346	1.40429
Q01664_C29	1.58178		Q9Y4L1_C352	1.40287
O43379_C959;O43379_C91;O43379_C884;O43379_C826;O43379_C806;O43379_C78;O43379_C751;O43379_C738;O43379_C727;O43379_C707;O43379_C692;O43379_C665;O43379_C647;O43379_C599;O43379_C539;O43379_C431;O43379_C422;O43379_C41;O43379_C376;O43379_C312;O43379_C310;O43379_C302;O43379_C300;O43379_C279;O43379_C271;O43379_C260;O43379_C256;O43379_C199;O43379_C160;O43379_C1465;O43379_C1300;O43379_C1210;O43379_C1176;O4…	1.58023		Q8N9T8_C667	1.40075
Q9BV86_C64	1.57566		Q9H078_C486	1.39102
Q00610_C491	1.57539		P46776_C144	1.385
O94903_C86	1.57362		P08559_C41	1.38332
P24941_C118	1.56771		O95816_C162	1.37521
Q8NCD3_C348	1.56652		Q9NQW6_C309	1.37336
P48643_C181	1.56213		P48735_C154	1.37123
Q8IZL8_C237	1.56213		Q96I24_C366	1.36989
O60716_C394	1.55616		O75717_C285	1.36877
P17987_C397	1.55304		Q9UG63_C586	1.36412
P29279_C120	1.55124		P13639_C466	1.3633
Q99590_C450	1.55081		O75131_C54	1.36104
Q9NXV6_C516	1.55074		Q9P270_C152	1.35571
P13489_C30	1.54739		O95340_C43;O43252_C53	1.35536
P49368_C173	1.54242		Q8IX01_C656	1.35521
P62913_C21	1.53972		P49005_C384	1.35398
P11172_C278	1.5372		P17844_C354	1.35117
P48643_C377	1.53327		O00567_C384	1.35089
Q8WZA9_C28	1.53059		Q8IWX8_C225	1.34826
P40227_C282	1.52963		Q66K74_C342	1.34457
O15067_C270	1.52465		Q92621_C1275	1.34275
P49915_C137	1.52093		Q9NUI1_C22	1.34047
Q96RS6_C511	1.51957		P35251_C916	1.33599
Q712K3_C191	1.5189		O43175_C254	1.33497
P32119_C172	1.51477		P13798_C30	1.33474
Q15149_C4454	1.51072		Q9P0K7_C131	1.32946
P50990_C430	1.50896		P27348_C25	1.32894
P21980_C269	1.50602		Q9Y3C4_C167	1.32418
P68371_C354	1.50413		P09110_C87	1.32282
Q6PI48_C590	1.5039		P29353_C196	1.3197
P57088_C232	1.502		Q8WWK9_C667	1.31746
Q00610_C753	1.50176		P20073_C413	1.31739
Q9UBE0_C133	1.50164		Q9BVP2_C156	1.31442
P07947_C42	1.49982		P51553_C148	1.31286
P28340_C837	1.49224		P62333_C347	1.31275
P43490_C397	1.49217		P47755_C157	1.31156
P56545_C60	1.49082		Q8IWX8_C246	1.30937
Q9NZL4_C22	1.48846		A9UHW6_C49	1.30854
P48643_C440	1.48823		Q9NVN8_C490	1.30715
P49207_C83	1.48533		Q9NR31_C102	1.30675
P31948_C417	1.48242		P35270_C10	1.30565
Q9BZV1_C347	1.4811		P25685_C179;Q9UDY4_C175	1.30535
Q92616_C246	1.4789		O75533_C1035	1.30526
P25685_C179;Q9UDY4_C175	1.47858		Q9NQT4_C33	1.30506
Q5VYK3_C1420	1.47858		Q8IYS1_C30	1.30475
P13010_C339	1.47837		P26641_C68	1.30428
Q99661_C344	1.47408		P04632_C144	1.30349
P49327_C1403	1.47348		Q6FI81_C116	1.3029
Q15054_C137	1.47336		Q8NDI1_C849	1.30285
P53396_C633	1.47286		P20810_C661	1.30282
Q96HE7_C104	1.47135		Q9NZ09_C292	1.30275
P62917_C90	1.47017		P37802_C63	1.30112
P49368_C455	1.46983		P30101_C244	1.30036
Q9UBQ0_C36	1.46915		Q9H3P2_C471	1.30003
Q13363_C54	1.4688		P46109_C44	1.29825
Q99832_C450	1.46856		P25789_C163	1.29692
Q9UID3_C226	1.46598		P09525_C108	1.29535
P49915_C252	1.4643		P28838_C376	1.29409
P47755_C157	1.46364		O60502_C596	1.29364
P26641_C68	1.46298		P21333_C2199	1.29361
P45880_C47	1.46216		Q9H814_C87	1.2926
O60256_C135	1.46137		P17987_C296	1.29232
Q86VP6_C179	1.46101		Q9BQ69_C199	1.29075
P54920_C84	1.4596		Q02952_C470	1.29054
P63279_C93	1.45815		Q9Y3A3_C134	1.29023
P78371_C412	1.4568		P31949_C13	1.2902
Q9UBE0_C214	1.45568		O14777_C449	1.28583
P20042_C281	1.45475		Q5TGY3_C791	1.2858
O75955_C34	1.45459		Q9UK45_C76	1.2851
P31930_C154	1.45436		Q8WWM7_C58	1.28494
P25205_C148	1.4541		Q6YN16_C136	1.28458
Q15654_C54	1.45253		P43686_C210	1.28256
Q00839_C607	1.45077		Q96HS1_C229	1.27842
Q9HB90_C377	1.44794		Q9NPI6_C115	1.27827
P57088_C224	1.44693		P53384_C277	1.2772
Q12789_C1999	1.44645		P33316_C166	1.27679
Q9NR31_C102	1.44534		Q9NXV6_C516	1.27572
Q96I24_C366	1.44526		A6NDG6_C243	1.27474
P32969_C134	1.44433		Q9HB09_C266	1.27396
P14618_C326	1.44432		P08559_C181	1.27329
P54886_C88	1.44396		Q8NB37_C154	1.27302
Q8IXH7_C417	1.44375		P31930_C154	1.27276
P62906_C66	1.4433		Q9BZE4_C174	1.27273
P14618_C49	1.44052		Q9Y3E2_C126	1.27095
P30101_C85	1.44002		P52701_C765	1.27023
Q15149_C4071	1.4399		Q99661_C344	1.2696
Q9UJX3_C509	1.43905		Q5M775_C493	1.26738
Q14974_C667	1.43865		Q15181_C270	1.26656
P62241_C174	1.43828		Q9H0L4_C222	1.26588
Q9Y2H0_C736	1.43739		Q9NR30_C378	1.26492
Q2VIR3_C269;P41091_C269	1.43505		P60891_C41	1.26462
Q99832_C511	1.43435		Q7Z417_C234	1.26333
Q14566_C393	1.43408		Q9ULW0_C145	1.26197
P48643_C253	1.43361		Q96FF9_C185	1.26183
Q9Y5Y2_C54	1.43321		Q08J23_C678	1.25997
Q99714_C58	1.43255		P08865_C148	1.25984
Q96RS6_C376	1.4317		Q8IV48_C75	1.25952
Q9Y277_C36	1.42878		Q12834_C364	1.25925
P60866_C36	1.42835		Q9BQE3_C129;P68363_C129;Q71U36_C129	1.25851
P13639_C466	1.42693		P53041_C77	1.25802
P04406_C152	1.42587		Q96A33_C209	1.25705
Q13907_C39;Q9BXS1_C39	1.42402		O15231_C615	1.25668
Q9UBT2_C432	1.42376		Q13501_C145	1.256
P04406_C247	1.42339		Q9UHR6_C188	1.25451
Q9H2H9_C288	1.42319		P10809_C442	1.25376
P41214_C133	1.4228		Q9UGV2_C359	1.25359
Q8WVM8_C623	1.42262		Q66K14_C876	1.2534
P35237_C100	1.42247		Q8IZL8_C237	1.25303
P50990_C136	1.42232		Q9HBM1_C27	1.25229
P38646_C366	1.42175		Q01581_C86	1.25155
Q13162_C51;Q13162_C148;Q13162_C124	1.4193		Q6PKG0_C864	1.25099
Q9NRN7_C23	1.41746		P49915_C137	1.24958
P24592_C71	1.41712		P46777_C100	1.24956
Q9BPX3_C202	1.41482		P31948_C26	1.248
P23610_C110	1.41368		O60232_C125	1.24735
Q9NQ88_C161	1.41357		Q9UQ35_C1016	1.24716
P36776_C637	1.41328		P09382_C89	1.24695
P0DPB3_C282;B3KU38_C358	1.41278		Q9Y606_C202	1.24694
O75792_C29	1.41237		Q96EY4_C75	1.24553
Q99460_C633	1.41137		P13639_C290	1.24424
P48643_C407	1.41069		P63244_C240	1.24419
P49915_C456	1.41036		Q9Y3C1_C36	1.24317
Q03426_C339	1.41005		Q5H9R7_C216	1.24224
Q92797_C969	1.40958		P62191_C399	1.24143
Q7LBC6_C1357	1.40932		O00425_C194	1.2414
Q0VDF9_C335	1.40826		Q96R06_C822	1.24124
Q8IXH7_C169	1.40787		Q9UKX7_C151	1.24116
P61247_C201	1.40778		Q00796_C120	1.24098
Q96HS1_C12	1.40764		O00560_C166	1.24064
P17987_C76	1.40742		Q13200_C598	1.23963
Q99808_C378	1.406		P40222_C523	1.23884
Q96I99_C255	1.40458		Q96AG4_C59	1.23865
Q08J23_C235	1.40441		P63244_C286	1.23844
O00148_C62;Q13838_C63	1.40356		P17812_C30	1.23788
Q3LXA3_C13	1.40351		P36578_C125	1.23736
Q8NB90_C672	1.40031		P25398_C56	1.23541
P50914_C42	1.39846		Q8NCD3_C663	1.23541
Q15149_C4494	1.39745		O60502_C663	1.23503
P11413_C385	1.39739		Q9P2I0_C763	1.23439
P43243_C821	1.39684		P37198_C475	1.23343
Q13838_C165	1.39626		Q99614_C28	1.23314
P0DMV9_C17;P0DMV8_C17	1.39588		P60842_C134	1.23306
Q14790_C360	1.39574		Q96SY0_C193	1.23253
Q9NPI1_C367	1.39548		Q3KQV9_C254	1.23252
O75815_C190	1.39351		Q9Y2U8_C346	1.23248
Q5SSJ5_C359	1.39301		P04183_C206	1.2323
P08865_C163	1.39253		Q15003_C255	1.23187
Q13425_C391	1.39179		O75419_C98;O75419_C77;O75419_C486;O75419_C479;O75419_C448;O75419_C435;O75419_C433;O75419_C42;O75419_C33;O75419_C31;O75419_C291;O75419_C267	1.23164
P35250_C171	1.39032		O60292_C179	1.23156
Q6FI81_C249	1.38993		Q14566_C242	1.23129
P49915_C213	1.38939		O96013_C276	1.23097
O75083_C507	1.38705		P33316_C222	1.23061
P10155_C71	1.38677		P63244_C249	1.2302
Q01813_C123	1.3861		Q96T51_C184	1.23015
Q92871_C16	1.38555		P20042_C281	1.22947
O00410_C972	1.38526		P62879_C25	1.22931
P50991_C252	1.385		Q86WA6_C234	1.22916
P53597_C172	1.38429		Q2VIR3_C269;P41091_C269	1.22809
O75792_C181	1.38407		O15235_C93	1.22804
P50990_C148	1.38073		P18031_C32	1.22677
Q99747_C193	1.38011		O15523_C466;O00571_C468	1.22668
P20290_C22	1.37893		P60866_C70	1.22617
P17987_C357	1.37875		Q9BQ69_C246	1.22545
P50991_C295	1.37871		Q9Y2K7_C1074	1.22411
P13010_C346	1.378		Q96PK6_C108	1.22329
Q99832_C370	1.37775		P0DP91_C143;Q03468_C143	1.22318
P52789_C813	1.37671		P13995_C145	1.22311
P52564_C196;P52564_C38;P52564_C294;P52564_C216;P52564_C128;P52564_C109	1.37545		P17844_C221;Q92841_C298	1.22176
P41567_C69;O60739_C69	1.37503		Q8N6M0_C292	1.22093
Q6ZS17_C997	1.37474		Q9H814_C51	1.22074
O00571_C128	1.3738		O15523_C296;O00571_C298	1.22071
Q9NVE7_C699	1.3734		O75083_C438	1.22041
P55769_C93	1.37296		P06756_C138	1.21944
Q13617_C266	1.37237		O75083_C507	1.21893
P49915_C523	1.37137		P34897_C91	1.21872
P52306_C144	1.3711		P61978_C184	1.2185
Q13501_C44	1.37004		Q7LBR1_C25	1.21752
Q9BXJ9_C322	1.3698		Q9BWD1_C360	1.21724
P48741_C308;P17066_C308;P0DMV9_C306;P0DMV8_C306	1.3693		P24592_C71	1.2168
Q5T4S7_C1274	1.3691		Q01581_C224	1.21607
P33176_C65	1.36905		P25398_C50	1.21607
P14618_C152	1.36896		Q9UPQ0_C55	1.21572
P23396_C134	1.36827		Q69YH5_C979	1.21526
O15381_C626	1.36796		Q07866_C236;Q9H0B6_C221	1.21503
Q3ZCQ8_C249	1.36779		Q5SSJ5_C412	1.21501
Q6YN16_C71	1.36743		Q96RU2_C1058	1.21424
Q14C86_C741	1.36648		P08670_C328	1.21366
Q9UNK0_C14	1.36634		P51858_C108	1.21343
P17987_C296	1.36626		P14618_C49	1.21192
P10155_C119	1.36576		P31948_C339	1.21109
O95239_C1159	1.36523		P20073_C285	1.211
Q9UBE0_C146	1.36513		Q02878_C44	1.21088
Q9UBF2_C296;Q9Y678_C296	1.36507		Q9Y3B2_C15	1.21066
P21964_C223	1.36483		Q9UHB6_C414	1.2102
Q68DQ2_C380	1.36471		P43897_C240	1.21008
P14324_C333	1.3646		Q96PU8_C35	1.20984
O00429_C361	1.36388		Q14980_C1907	1.20936
O43402_C24	1.36383		P62424_C174	1.20915
P21980_C524	1.36317		P49327_C1558	1.20902
Q96FX7_C209	1.36276		Q5VYK3_C1638	1.20881
Q9UGV2_C290	1.36235		O00410_C944	1.20844
Q99832_C326	1.36192		P18031_C215	1.20836
P63244_C286	1.36126		Q7L5Y1_C330	1.20835
Q96CS3_C211	1.36122		P62913_C21	1.20833
Q9H3U1_C503	1.36099		Q9Y5P6_C245	1.20813
Q02543_C109	1.36084		Q16186_C60	1.20807
Q04941_C12	1.3607		Q9GZV4_C73;Q6IS14_C73;P63241_C73	1.20769
Q01970_C1176	1.36067		Q92598_C34	1.2072
P27635_C80	1.36		P12004_C162	1.20699
P17812_C30	1.35981		Q14C86_C741	1.20656
Q8IYS1_C30	1.35969		Q8N6M0_C172	1.2061
P31948_C461	1.35959		O94903_C86	1.20603
P33992_C197	1.35948		Q96QR8_C273	1.20559
O75694_C917	1.35932		Q9BZV1_C347	1.20456
Q7Z6Z7_C624	1.35913		Q86V48_C969	1.20427
O60739_C94	1.35885		Q9NQS7_C355	1.20426
P18858_C565	1.35875		O75569_C77	1.20405
A6NDU8_C120	1.35873		Q13501_C44	1.20381
Q86WA6_C234	1.35871		P26358_C62	1.20273
P42166_C341	1.35845		Q99590_C450	1.20171
Q5VYK3_C1594	1.35812		Q9BWD1_C65	1.20149
P78371_C289	1.35753		Q9ULT8_C287	1.2012
P60891_C91;P21108_C91;P11908_C91	1.35745		P18754_C93	1.20117
P36578_C208	1.35706		P25685_C267	1.20047
Q14694_C40	1.35624		Q96GX9_C147	1.20034
P62753_C12	1.35521		Q8N335_C9	1.2001
Q6IN97_C80;Q6IN97_C53;Q6IN97_C30;Q6IN97_C298;Q6IN97_C294;Q6IN97_C271;Q6IN97_C209;Q6IN97_C205;Q6IN97_C20;Q6IN97_C175;Q6IN97_C112;Q68DX3_C936;Q68DX3_C734;Q68DX3_C724;Q68DX3_C681;Q68DX3_C631;Q68DX3_C58;Q68DX3_C568;Q68DX3_C462;Q68DX3_C403;Q68DX3_C358;Q68DX3_C345;Q68DX3_C257;Q68DX3_C232;Q68DX3_C228;Q68DX3_C158;Q68DX3_C149;Q68DX3_C141;Q68DX3_C130;Q68DX3_C1287;Q68DX3_C1283;Q68DX3_C1260;Q68DX3_C1198;Q68D…	1.35493		P09622_C85	1.19948
Q01581_C268	1.35364		P41252_C1001	1.19904
Q99832_C29	1.35362		O00299_C59	1.1986
P06756_C138	1.35309		P19623_C209	1.19829
Q8N1F7_C522	1.35238		P14324_C183	1.19822
P18031_C215	1.35209		Q14197_C82	1.19748
P21333_C210	1.35186		Q9UHB6_C438	1.19699
Q9BUL9_C70	1.35147		Q8N339_C36;P80297_C36;P04732_C36;P02795_C36;P13640_C37	1.19696
Q9UL25_C29	1.35073		P17302_C298	1.19694
P09525_C198	1.3499		Q9H9B1_C276	1.19679
P52701_C765	1.34945		Q9HB71_C154	1.19653
O15067_C1285	1.34929		Q14566_C636	1.19593
P63244_C168	1.34927		Q13451_C394	1.19551
Q96T51_C81	1.34878		P09382_C61	1.19529
P78371_C395	1.34831		P07437_C239;P04350_C239;Q9BVA1_C239;Q13885_C239;P68371_C239	1.19492
Q16514_C143	1.3481		P24941_C118	1.19386
P54136_C150	1.34797		Q9BW85_C275	1.19297
P78527_C3347	1.34699		P31948_C62	1.192
P30520_C58	1.34538		Q96EL3_C63	1.19183
Q8WXE1_C585	1.34526		Q96CS3_C211	1.19178
P47897_C657	1.34417		P22307_C71	1.19161
P63010_C144;Q10567_C144	1.3441		P35268_C25	1.19142
O75083_C438	1.3439		Q01581_C406	1.19048
P12814_C480	1.34367		Q7Z7H8_C180	1.18983
O94925_C283	1.34237		Q16186_C88	1.18945
Q5H9R7_C467	1.3413		Q09161_C483	1.18887
P49368_C398	1.34125		P06733_C357	1.18864
P22102_C291	1.3409		P21333_C2543	1.18805
P13804_C53	1.34065		O00425_C546	1.18794
P49207_C49	1.34062		Q9Y520_C2340	1.18769
Q9NQS7_C355	1.33957		Q14566_C158	1.18736
Q93052_C364	1.33884		P13804_C109	1.18735
Q7RTV0_C40	1.338		Q09666_C1900	1.18729
Q96BD0_C60	1.33734		Q86Y37_C362	1.18678
P14324_C183	1.3367		P53597_C181	1.18624
Q96RS6_C513	1.33619		Q70E73_C1045	1.18619
P62249_C25	1.33577		O60343_C45	1.18617
O00170_C208	1.33491		Q13148_C39	1.18592
P22692_C204	1.33481		P40939_C470	1.1855
O00505_C495;O00505_C417;O00505_C325;O00505_C248;O00505_C228;O00505_C191;O00505_C174;O00505_C122	1.33378		P13804_C53	1.18504
A0MZ66_C442	1.3337		Q6ZS17_C1137	1.18502
P17152_C80	1.33365		O95573_C450	1.18497
P52209_C170	1.33364		Q14247_C246	1.18472
Q9NWY4_C29;A8MVJ9_C30	1.33315		O95801_C160	1.18394
Q9UJW0_C258	1.33312		Q7Z7E8_C106	1.18391
P41567_C94	1.33199		Q15366_C301	1.18376
O75694_C1344	1.33139		Q14166_C361	1.18271
Q07866_C456	1.33018		P25205_C119	1.1827
Q9Y520_C895	1.33004		Q9P2B7_C104	1.18111
P20810_C413	1.32983		P16220_C323	1.18104
P40937_C238	1.32974		P28838_C462	1.18008
Q9P258_C428	1.3294		P19105_C108;O14950_C109	1.18
P63244_C153	1.32936		Q01658_C58	1.17902
P00338_C185	1.3292		Q9Y2H0_C736	1.17898
Q9NRP0_C14	1.32888		Q9UL15_C327	1.17877
Q8TDX7_C253	1.32866		O95025_C155	1.17856
O76094_C128	1.32791		P55072_C572	1.17815
Q8IYS1_C303	1.32757		P21980_C524	1.17813
Q8WVV9_C84	1.32751		Q99590_C566	1.17788
Q9Y2Z4_C413	1.32735		P54886_C88	1.17692
P19367_C628	1.32717		P14618_C152	1.17681
P50991_C379	1.32673		Q9HC52_C261	1.17561
O15027_C504	1.32655		Q99808_C378	1.17542
Q9UBT2_C30	1.3262		Q9ULW0_C536	1.17536
O14777_C449	1.32615		P40692_C142	1.17525
P35998_C377	1.326		Q9NW64_C269	1.17523
P42224_C174	1.32567		Q9UKX7_C165	1.17521
P52272_C694	1.32461		P62333_C170	1.17496
P11172_C174	1.32459		P78347_C215	1.17489
Q09666_C108	1.32452		Q9H2H9_C288	1.17474
Q8TCA0_C32	1.3244		Q9H1K1_C95	1.17433
Q9Y678_C129	1.3243		P09622_C69	1.17411
O00567_C384	1.32408		Q9BVC4_C298	1.17372
P62241_C182	1.32347		Q96C19_C172	1.17351
Q9H4A4_C151	1.32345		O75348_C104	1.17329
Q9UHB6_C414	1.32314		Q96RL1_C601	1.17276
P51114_C77	1.32301		Q53T59_C287	1.17189
Q9NR30_C291	1.32279		Q8IWX8_C69	1.17169
P15121_C299	1.3225		Q15149_C1098	1.17148
Q5M775_C493	1.32248		Q9Y6W5_C127	1.17123
Q8TEX9_C725	1.32203		P49593_C359	1.17059
P50991_C120	1.32179		P49756_C132	1.17036
P60981_C135	1.32125		Q96HC4_C213	1.17036
P39023_C253;Q92901_C253	1.321		Q15654_C445	1.16984
P31948_C420	1.32094		O00217_C117	1.16952
Q02543_C64	1.32084		Q14566_C351	1.16943
Q93084_C344;O14983_C344;P16615_C344	1.32059		Q14974_C667	1.16924
P13489_C409	1.32051		Q3ZCQ8_C249	1.16913
Q9P2R7_C430	1.32049		Q9UHJ6_C105	1.16896
Q9HAV4_C1044	1.32039		Q9C0C2_C1175	1.16823
Q8WWI1_C261	1.32001		Q9BZQ8_C41	1.16795
P00492_C206	1.31955		P04732_C48;Q93083_C48;P07438_C48;P04733_C48	1.16765
Q13907_C39	1.31933		Q6ZS17_C997	1.1674
P55010_C59	1.31861		Q6ZMG9_C236	1.16702
P08865_C148	1.31849		P09211_C48	1.16692
Q9BPX3_C119	1.31813		Q9Y5N6_C149	1.16663
P49790_C585	1.31786		Q9NYP9_C107	1.16628
Q9ULT8_C287	1.31781		Q96JY6_C160	1.16537
P48643_C429	1.31779		Q9P2X0_C67	1.16528
P63244_C138	1.31742		Q7Z6Z7_C349	1.16499
Q15149_C1098	1.31684		P55072_C522	1.16494
P22234_C374	1.31671		Q3KQV9_C332	1.16491
P62979_C121	1.31663		O00233_C216	1.16485
P21964_C238	1.31631		A6NDU8_C120	1.16477
Q8IX01_C417	1.3156		Q99700_C852	1.16466
P62195_C112	1.31525		Q16186_C80	1.16399
Q52LJ0_C63	1.31499		Q16658_C61	1.16388
O15144_C120	1.31461		Q92945_C176	1.16372
O95394_C200	1.31456		P42574_C163	1.16366
Q9NRX1_C226	1.31424		Q9UKX7_C181	1.16362
Q9NUI1_C22	1.31374		P63092_C3	1.16354
Q8NDI1_C849	1.31327		P84085_C159	1.16337
P52789_C368	1.31317		Q9P013_C197	1.16308
P20073_C413	1.31274		P62195_C112	1.16245
Q8TEX9_C95	1.31256		O43264_C686	1.16237
P21333_C2543	1.31254		P53602_C108	1.16231
P17655_C39	1.31201		P62258_C98	1.16198
Q8IXH7_C195	1.31184		Q9UL25_C29	1.16095
Q8NB90_C574	1.31138		Q9P2K5_C143	1.16062
P16220_C323	1.31101		Q9UBT2_C185;Q9UBT2_C444;Q9UBT2_C441;Q9UBT2_C413;Q9UBT2_C161;Q9UBT2_C30;Q9UBT2_C173;Q9UBT2_C158;Q9UBT2_C432;Q9UBT2_C129	1.16033
P62701_C181	1.31093		P49790_C1129	1.16028
P61758_C113	1.31071		Q9ULW0_C364	1.16023
Q9BWD1_C65	1.31059		Q16222_C251	1.15993
P41743_C507	1.31016		Q92572_C47	1.15974
P32322_C262;Q96C36_C262	1.30967		Q8WVV9_C84	1.15948
Q13564_C384	1.30909		Q9H0B6_C441	1.15932
P63244_C249	1.30901		P19784_C336	1.15931
Q92973_C467	1.30839		Q9Y6K9_C347	1.15907
P04637_C124	1.30836		P53675_C617;Q00610_C617	1.15866
Q96R06_C589	1.30816		Q9NRH3_C201;P23258_C201	1.15846
P25398_C108	1.30785		P18124_C186	1.15838
Q13042_C194	1.30777		Q96BN8_C215	1.15838
Q86WB0_C102	1.30768		P04732_C50;Q93083_C50;P07438_C50;P04733_C50	1.15831
P49005_C384	1.30759		P50995_C294	1.15809
P49736_C315	1.30742		Q8WZA9_C28	1.15778
P10620_C50	1.30718		P63244_C153	1.15716
P62241_C72	1.30694		P30626_C162	1.15704
P62888_C85	1.30629		P54920_C84	1.15686
P11177_C161	1.30619		Q01581_C268	1.15678
P49841_C76	1.30601		P60891_C91;P21108_C91;P11908_C91	1.15612
O96008_C86	1.30573		Q969Q0_C77;P83881_C77	1.15576
P62913_C72	1.30527		Q8N697_C37	1.1555
Q9BPX3_C611	1.30427		P24752_C196	1.15534
Q9BXL8_C102	1.30426		Q99439_C240	1.1552
P29317_C612	1.30424		P41567_C69;O60739_C69	1.15483
Q9NTJ3_C110	1.30375		P16615_C471	1.15356
P60891_C165	1.30257		P41091_C105	1.15345
Q9ULT8_C146	1.30241		Q8N339_C33;P80297_C33;P04732_C33;P02795_C33;P13640_C34	1.15299
P33176_C301	1.30222		Q5EBL4_C47	1.15281
Q8TEX9_C708	1.30196		O43765_C129	1.15269
P22234_C81	1.30145		Q9NR30_C682	1.15246
P78527_C4061	1.30118		Q9UDX5_C104	1.1524
Q53RE8_C107	1.3011		Q8IXH7_C195	1.15227
Q9H0C8_C367	1.301		Q8WUM4_C250	1.15226
Q9UBB4_C356	1.3009		Q6YN16_C11	1.15171
P49411_C222	1.3005		Q13148_C173	1.15171
P22694_C200;P22612_C200;P17612_C200	1.29998		Q9BTT4_C54	1.15057
O00451_C168	1.29914		Q99615_C175	1.15047
P13797_C33	1.29866		Q9BY32_C74	1.15038
Q15029_C166	1.29831		P46013_C1007	1.15012
Q92973_C205	1.29819		P27816_C635	1.14992
Q8TC07_C24	1.29817		Q04760_C139	1.14929
Q15906_C292	1.29766		P47756_C206	1.14898
P11217_C373;P11216_C373	1.29765		Q96AG4_C48	1.1488
Q9UBQ7_C288	1.29756		P18754_C198	1.14834
O96013_C276	1.29748		P41567_C94	1.14832
Q9UBB4_C95	1.29714		Q01813_C718	1.14715
O43175_C369	1.29704		Q04941_C12	1.14678
P63244_C240	1.29679		P17152_C80	1.14667
Q9BTY7_C199	1.29649		O95983_C215	1.14665
O00429_C446	1.29633		Q6AI12_C358	1.14616
Q9NYP9_C115	1.29629		P08243_C255	1.14603
Q8N7H5_C36	1.29605		Q5T8P6_C25	1.14533
A9UHW6_C49	1.29516		Q9UKK6_C132;Q9NPJ8_C133	1.14509
P46779_C13	1.29492		P31153_C56	1.14491
O76003_C146	1.294		Q8IXH7_C417	1.14453
Q9NPF0_C132	1.29384		Q9BRP1_C278	1.14437
Q15042_C873	1.29382		Q6P6C2_C267	1.14435
Q14204_C2076	1.2935		Q93052_C364	1.14401
P49327_C2468	1.2934		Q15003_C316	1.14401
Q969Z0_C335	1.29282		O15523_C315;O00571_C317	1.14395
Q9BWD1_C92	1.29201		Q13671_C223	1.14395
P63220_C56	1.29183		P31930_C453	1.14394
Q13126_C131	1.29177		P14618_C474	1.14353
P17812_C216	1.29121		Q9P2N5_C776	1.14332
Q9BUP3_C172	1.29121		Q06587_C398	1.1432
P13489_C380	1.29011		Q14181_C392	1.14313
Q9UPQ0_C55	1.29007		Q13363_C134	1.14311
P60981_C80	1.28983		Q86Y79_C72	1.14291
O75521_C282	1.28965		P10768_C56	1.14278
P53384_C31	1.28936		O60292_C1577	1.14232
Q969Q0_C72;P83881_C72	1.28935		Q9UQ35_C956	1.14205
O95671_C441	1.2893		O95239_C1159	1.14199
Q16643_C96	1.28897		P49790_C66	1.14178
P13489_C38	1.28808		Q9UKG1_C570	1.14168
O15523_C296;O00571_C298	1.28789		Q15738_C104	1.1415
Q92945_C176	1.28756		Q9Y4G6_C2197;Q9Y490_C2196	1.14118
Q8WUM4_C524	1.28749		Q8N1G4_C60	1.14103
P62888_C52	1.28748		Q96EP5_C63	1.14093
Q14152_C78	1.28655		O95671_C441	1.14092
Q9UPT9_C171	1.28655		P20810_C413	1.14058
O60684_C357;P52294_C359	1.28641		P61970_C114	1.14044
Q9UK41_C96	1.28616		Q8NCD3_C194	1.14028
P40939_C322	1.28559		P63244_C138	1.14023
Q8N335_C9	1.28553		O94885_C406	1.14
P60981_C39	1.2853		Q5H9R7_C467	1.13995
P15880_C229	1.28529		P33176_C65	1.13958
Q13200_C598	1.28503		Q14181_C198	1.13905
P63010_C57	1.28484		Q9Y2X8_C85;P62837_C85;P61077_C85;P51668_C85	1.13841
P27708_C280	1.28481		P07919_C37;A0A096_C37	1.13818
P40222_C523	1.28456		P17844_C234	1.13817
A6NDU8_C244	1.28441		P07947_C42	1.13774
Q3LXA3_C155	1.28417		Q8IYS1_C303	1.13751
P55769_C102	1.28393		P09110_C218	1.1375
P62979_C149	1.28364		P67936_C247	1.13649
P16615_C471	1.28321		P48507_C72	1.13641
P49327_C2273	1.28308		Q15785_C74	1.13629
Q5VYK3_C1459	1.28285		P49915_C456	1.13617
Q14008_C144	1.28251		Q92615_C633	1.13602
Q9P2I0_C763	1.28246		O00299_C191	1.13562
P52948_C1347	1.28197		P62857_C27	1.13537
Q96EM0_C205	1.28023		P31930_C380	1.13509
P20810_C661	1.27997		Q9UBQ5_C190	1.13503
O75643_C502	1.27961		Q8NEM2_C612	1.13483
Q8IV48_C243	1.27918		P11177_C263	1.13463
Q96FZ5_C12	1.27858		P49411_C222	1.13454
Q09666_C5502	1.27797		P62906_C164	1.13404
Q8WUM4_C122	1.27758		P45880_C210	1.13395
P13674_C503	1.27755		Q96HS1_C12	1.13392
Q15758_C39	1.2775		Q9NQ88_C114	1.13392
P62979_C126	1.27736		Q16527_C34	1.13381
P04732_C50;Q93083_C50;P07438_C50;P04733_C50	1.27733		P27348_C94	1.13374
Q9UNH7_C264	1.27683		Q96IU4_C190	1.13371
Q7L2H7_C134	1.27663		Q32MZ4_C644	1.13367
Q9UGP4_C431	1.27653		Q9C0C2_C1114	1.13287
Q9Y6R0_C161;P49757_C131	1.27644		P10155_C119	1.13262
Q96GG9_C115	1.27639		P0DMP2_C98;P0DJJ0_C98;O75044_C98	1.13261
Q08J23_C673	1.27594		P84085_C62	1.13237
Q9Y5N6_C149	1.27587		P31689_C149	1.13218
P55036_C87	1.27559		P35998_C389	1.13201
Q9Y277_C65	1.27552		P31930_C268	1.13193
Q6FI81_C274	1.27538		P35998_C270	1.13182
Q9NR30_C378	1.27526		P62330_C155	1.13178
P63244_C182	1.27506		O95347_C132	1.13129
P09622_C484	1.27473		Q13572_C156	1.13086
Q15003_C418	1.2746		Q96RS6_C376	1.1308
P50991_C221	1.2746		P27635_C80	1.13072
Q96EM0_C39	1.27456		Q06203_C100	1.13052
Q71SY5_C429	1.27398		Q9Y5N6_C88	1.13043
P62191_C58	1.2739		P18858_C508	1.12988
P78527_C3781	1.2738		Q09666_C2806	1.12963
Q9NUQ3_C101	1.27356		Q15366_C158	1.12925
P47755_C111	1.27348		P50542_C566	1.12914
Q96I99_C162	1.27333		Q00839_C607	1.12897
Q9Y490_C1202	1.27328		P62241_C72	1.12874
P40937_C152	1.27302		P14625_C576	1.12858
Q13501_C145	1.27283		Q8NFQ8_C468	1.12856
P55060_C85	1.2728		Q7L014_C590	1.12831
P63010_C123;Q10567_C123	1.27199		Q01650_C496	1.12787
Q8N1I0_C1723	1.27195		Q15758_C467	1.12783
P68371_C303	1.27184		P21333_C210	1.1278
P62280_C131	1.27163		P07355_C133;A6NMY6_C133	1.12774
O14976_C1142	1.27159		Q6YN16_C71	1.12729
P38405_C352;P63092_C365;Q5JWF2_C1008	1.27158		Q15758_C39	1.12705
O00268_C867	1.27146		P04183_C185	1.12683
P23921_C492	1.27141		Q969Q0_C72;P83881_C72	1.12681
Q8WWM7_C58	1.27097		Q00839_C648	1.12658
P40227_C406	1.27085		P40939_C747	1.12654
P15170_C261	1.27061		Q86U90_C99	1.12649
Q96AG4_C59	1.27056		Q15906_C292	1.12642
P31948_C339	1.27048		P30519_C282	1.12639
Q96LR5_C75;Q969T4_C81	1.27046		P51114_C77	1.1263
Q9NUQ9_C223	1.27042		Q9BU89_C122	1.12585
Q93084_C636;P16615_C635	1.26969		Q9UKK9_C76	1.12585
P08559_C181	1.26955		Q8IZP0_C33	1.12529
Q9H019_C37	1.26945		Q5VTU8_C19;P56381_C19	1.12518
P52732_C723	1.26905		Q01658_C42	1.12474
O00410_C1057	1.26895		P56192_C38;P56192_C787;P56192_C778;P56192_C566;P56192_C494;P56192_C438;P56192_C435;P56192_C421;P56192_C418;P56192_C408;P56192_C405;P56192_C392;P56192_C389;P56192_C309;P56192_C287;P56192_C182;P56192_C133;P56192_C66;P56192_C12;P56192_C333	1.12415
Q16891_C603	1.26893		Q9BTT0_C123	1.12384
Q8N1F7_C422	1.2689		Q8TDX7_C53	1.12372
Q9UKX7_C165	1.26882		P53602_C386	1.12367
P14618_C358	1.26826		Q9ULB4_C760;Q9ULB4_C622;Q9ULB4_C600;Q9ULB4_C591;Q9ULB4_C589;Q9ULB4_C497	1.12354
Q13423_C936	1.26825		Q5FBB7_C503	1.12353
P33981_C322	1.2679		P49757_C176	1.12345
P50991_C450	1.26786		Q8WWK9_C100	1.12331
Q08J23_C599	1.26782		Q9Y285_C493	1.12309
P61201_C179	1.26767		Q9UGV2_C166	1.123
P46379_C349	1.26753		Q9NVS9_C156	1.12284
O43175_C18	1.26748		Q8IX01_C417	1.12262
Q9BV20_C285	1.26712		O75528_C255	1.12262
Q15645_C14	1.26691		P55072_C535	1.12254
Q16186_C60	1.26652		Q14847_C20	1.12242
P61978_C145	1.26591		P36578_C250	1.12223
Q9C0C2_C1175	1.26514		P33176_C301	1.12211
Q01650_C496	1.26498		Q9Y3D0_C158	1.12208
P16455_C150	1.26488		O75886_C85;Q92783_C85	1.12201
P49790_C1129	1.26487		Q7L1Q6_C35	1.12178
P07919_C67	1.26395		O75376_C1274	1.12172
O15118_C816	1.2637		P63244_C168	1.12169
Q96R06_C382	1.26191		P00441_C112	1.12142
Q9Y3B2_C15	1.26175		O00170_C208	1.12121
P14868_C203	1.26168		Q9UBB4_C65	1.12079
Q06210_C264	1.26141		Q8IYL3_C124	1.12063
Q86VP6_C237	1.26138		Q9Y5L0_C634	1.12036
P28838_C376	1.26126		Q99538_C219	1.12015
Q8WVM8_C485	1.26122		P18615_C297	1.12001
Q96R06_C822	1.26057		Q9H3U1_C596	1.11987
Q9NZ09_C292	1.26041		Q9BV57_C70	1.11958
O14980_C164	1.26038		Q9UJW0_C258	1.11918
Q7Z434_C133	1.26021		P42765_C179	1.11914
Q01433_C107	1.2602		Q8TEX9_C708	1.11899
Q92598_C34	1.26005		Q92598_C270;O95757_C270	1.11891
O75306_C347	1.26003		Q9HB90_C377	1.11879
P32321_C40	1.25993		Q658P3_C140	1.11857
Q7Z2Z1_C1838	1.25993		O60684_C357;P52294_C359	1.11854
P30048_C229	1.25903		Q9BPX3_C751	1.11811
P62826_C120	1.25891		P55010_C99	1.118
Q9UKK6_C14;Q9NPJ8_C15	1.25887		Q9BTY7_C199	1.11797
P55036_C37	1.25866		P56192_C66	1.11745
P18754_C93	1.25817		O15523_C339;O00571_C341	1.11726
Q01581_C237	1.25815		Q71RC2_C599	1.11714
Q96G46_C315	1.25794		Q86UU0_C68	1.1171
Q6FI81_C116	1.25789		Q9NX70_C170	1.11683
P20073_C285	1.25778		Q9NQW6_C260	1.11682
Q9NQC3_C1101	1.25717		P62333_C193	1.11653
O15523_C466;O00571_C468	1.25705		P12004_C135	1.11646
P13489_C102	1.25659		P04083_C343	1.11637
Q5JTH9_C31	1.25594		Q9HAV7_C108	1.11546
P23229_C188	1.25585		Q5VTE0_C411;P68104_C411	1.11514
O95373_C736	1.25583		Q96PK6_C90	1.11502
Q01469_C67	1.25572		Q9Y6A5_C20	1.11493
Q5T280_C239	1.25569		Q9Y3M8_C353	1.11488
P09622_C69	1.25567		P62266_C90	1.11402
O00410_C682	1.25535		O95299_C183	1.11367
Q16658_C61	1.25522		P53004_C281	1.11357
Q9BW19_C509	1.25521		O75821_C25	1.11349
P61978_C184	1.25487		Q16658_C397	1.11344
P11586_C691	1.25452		P62987_C115	1.11317
Q13501_C113	1.25435		P22102_C62	1.11284
Q9Y230_C227	1.25403		P19338_C543	1.11269
Q92973_C153	1.25374		O43290_C674	1.11242
P52789_C386	1.25335		P12004_C62	1.11208
P30084_C62	1.25315		P78527_C373	1.11188
Q16401_C412	1.25308		P62701_C41	1.11143
Q96QK1_C653	1.25293		P50213_C127	1.11135
Q6ZSR9_C251	1.2527		P00338_C185	1.11067
P29317_C753;P54762_C758;P54764_C760;P54760_C754;Q15375_C772;P54753_C772;Q9UF33_C812;P29323_C760	1.25268		O43290_C560	1.11057
Q9BPX3_C751	1.25238		Q99829_C53	1.11036
P22102_C646	1.25176		Q13418_C422	1.11033
Q9BYP7_C278;Q9Y3S1_C326;Q9H4A3_C352	1.25169		P40939_C322	1.11032
Q9Y4G6_C2197;Q9Y490_C2196	1.25156		P41214_C133	1.11032
O60716_C533	1.25118		Q9NW68_C49	1.10996
Q15366_C109;P57721_C141	1.25086		P78527_C4061	1.10991
Q5H9R7_C216	1.25059		Q7L8J4_C201	1.10978
Q00796_C120	1.24984		Q9NY27_C134	1.10975
P20073_C363	1.24929		P53396_C633	1.10975
Q9Y5L0_C312	1.24899		O15067_C1285	1.1093
P09110_C123	1.24887		Q16643_C308	1.10917
Q969E2_C20	1.24886		Q9UBB4_C95	1.1091
Q9UER7_C106	1.24872		O43310_C501	1.1084
O00299_C223	1.24857		Q8TCA0_C32	1.10832
Q6NXE6_C243	1.24847		Q9UI30_C33	1.10816
Q9P0K7_C131	1.24845		O95239_C1224;Q2VIQ3_C1226	1.10772
P19367_C158	1.24842		Q9UNH7_C264	1.10755
O75521_C312	1.2484		P28838_C445	1.10726
P50213_C127	1.24832		Q9UQ35_C785	1.10713
P22234_C91	1.24812		P31947_C96	1.10708
P54578_C277	1.24785		Q13200_C448	1.10704
Q13098_C175	1.24778		P23919_C31	1.10671
P35998_C389	1.24741		Q8TDH9_C117	1.10653
Q71UM5_C77;P42677_C77	1.24725		P54578_C415	1.1064
P33316_C222	1.24716		O00329_C991;O00329_C960;O00329_C90;O00329_C883;O00329_C879;O00329_C815;O00329_C749;O00329_C745;O00329_C72;O00329_C718;O00329_C7;O00329_C672;O00329_C627;O00329_C590;O00329_C569;O00329_C500;O00329_C474;O00329_C438;O00329_C416;O00329_C391;O00329_C382;O00329_C366;O00329_C355;O00329_C265;O00329_C263;O00329_C257;O00329_C219;O00329_C147;O00329_C144;O00329_C132	1.10633
Q9NX70_C181	1.24711		Q7LBC6_C1357	1.10624
Q9BZL1_C18	1.24684		Q00839_C562	1.106
P19784_C336	1.24684		Q8WUM4_C524	1.10585
P21980_C545	1.24675		P29144_C150	1.10583
Q9BV86_C195	1.2467		Q12789_C42	1.10577
Q15366_C158	1.24628		P49327_C2468	1.10541
Q9UBF2_C296	1.2461		Q9HD26_C408	1.10536
Q6NYC8_C611	1.24602		Q92530_C185	1.10527
P31949_C13	1.24562		P14618_C326	1.10522
P49327_C1448	1.24549		P22692_C204	1.10501
P30153_C377	1.24502		Q9NQC3_C1101	1.10476
O00232_C255	1.24479		Q9Y613_C31	1.10475
Q9Y3A5_C84	1.24474		O15355_C164	1.10398
Q14247_C112	1.24443		Q99460_C633	1.10345
P55786_C190	1.24436		O95782_C533	1.10339
P09622_C80	1.24392		O60716_C692	1.10337
Q15813_C371	1.24333		Q3ZCM7_C129	1.10302
Q01581_C86	1.24328		O15439_C1226	1.10287
P17812_C176	1.24328		P42166_C341	1.10281
Q6P2E9_C299	1.24304		P78346_C180	1.10279
Q8N1B4_C394	1.24278		Q92947_C115	1.10271
Q9Y490_C1939	1.24254		Q13162_C51;Q13162_C148;Q13162_C124	1.10246
O00299_C59	1.24249		P63261_C272;P60709_C272	1.10243
P63244_C207	1.24239		P17812_C216	1.10226
P40939_C747	1.24167		P00374_C7	1.10216
O14980_C528	1.2415		Q9BU89_C200	1.10186
P33947_C29;P24390_C29	1.24143		Q02543_C64	1.10146
Q9BVA1_C127;Q13885_C127	1.24109		Q06210_C2	1.10138
P17655_C301	1.24081		Q6NUK1_C330	1.10117
Q7Z6Z7_C349	1.2408		P48741_C308;P17066_C308;P0DMV9_C306;P0DMV8_C306	1.101
P31930_C410	1.24066		Q16630_C159	1.10092
P61247_C139	1.24061		Q9UNM6_C49	1.10091
Q15365_C109	1.24059		Q8N335_C267	1.10045
Q02790_C396	1.24057		O75122_C1184;Q7Z460_C1428	1.10018
P12236_C160;P05141_C160	1.24032		O95394_C212	1.10013
Q13423_C1073	1.24019		Q6FI81_C92	1.10012
Q8NB37_C94	1.24015		Q9UBT2_C185	1.10006
Q14566_C351	1.23997		Q99615_C317	1.09999
Q9Y2T2_C29	1.23971		P07814_C744	1.09991
P55060_C344	1.23968		P60891_C165	1.09966
O00203_C507	1.23959		P61247_C139	1.09943
Q9NZL4_C172	1.23915		Q8N1I0_C1723	1.09941
Q9BQE3_C316;P68363_C316;Q71U36_C316;P68366_C316;A6NHL2_C323	1.23913		Q9Y5M8_C73	1.09941
Q9NPQ8_C341	1.23875		O94776_C209	1.0992
P30530_C604	1.23819		Q9ULV4_C420	1.09902
P04083_C343	1.23791		P17655_C82	1.099
P24752_C119	1.23787		P18754_C352	1.09894
O95373_C477	1.23769		Q9Y5X3_C250	1.09891
O43825_C9;O43825_C405;O43825_C374;O43825_C347;O43825_C312;O43825_C242;O43825_C146;O43825_C10	1.23754		Q9H5V9_C11	1.09879
Q9Y3C4_C167	1.23749		Q9ULW0_C594	1.09849
Q9H6Y2_C306	1.23749		P43490_C397	1.0984
Q96IF1_C158	1.23737		O00231_C202	1.09836
P32119_C70	1.2369		P36507_C384	1.09812
O60684_C253	1.23659		P30050_C162	1.09799
Q9HAS0_C204	1.23654		Q9UGP4_C431	1.09795
P68363_C347;P68366_C347	1.23653		Q16643_C96	1.09784
Q9BQE3_C315;P68363_C315;Q71U36_C315;P68366_C315;A6NHL2_C322	1.23631		Q9UNH7_C398	1.09757
Q15019_C111	1.23628		Q9BQE3_C295	1.09756
Q06830_C173	1.23625		P49915_C523	1.09749
Q99613_C443;B5ME19_C444	1.23619		O00506_C357	1.09741
P34932_C376;Q92598_C376;O95757_C376	1.2359		O60502_C863	1.09734
P49736_C522	1.23541		P30520_C182	1.097
Q92896_C1071	1.23539		P17655_C39	1.09695
Q9HAS0_C39	1.23534		P15927_C219	1.09656
Q9Y570_C381	1.23515		Q3ZCM7_C127	1.09638
P04183_C206	1.2348		P62424_C199	1.09622
Q96R06_C1035	1.23477		Q15398_C492	1.09621
P13489_C313	1.23476		P31943_C22	1.09614
Q9BSJ8_C370	1.23455		Q8NCD3_C348	1.09612
Q7L2H7_C175	1.23411		Q08J23_C184	1.09611
P62910_C96	1.23397		Q9H078_C572	1.09588
Q15365_C293	1.23395		Q9BR61_C80	1.09581
P33316_C166	1.23352		Q1KMD3_C538	1.09578
O15439_C1226	1.23342		Q9BU89_C254	1.09528
Q86U90_C99	1.23337		Q6NXE6_C297	1.09528
O15523_C339;O00571_C341	1.23329		P09543_C49	1.09499
Q9ULW0_C145	1.23318		P59998_C21	1.09498
P30153_C148;P30154_C160	1.23284		O60292_C235	1.09495
P10809_C237	1.2324		Q9Y266_C188	1.09493
Q5VYK3_C1183	1.23238		Q08J23_C271	1.094
P43243_C806	1.23231		P10599_C32	1.09372
P55072_C522	1.23228		Q7Z2Z2_C38	1.09368
P27824_C160	1.23201		P14868_C203	1.09358
O43765_C129	1.2319		O75884_C163	1.09357
Q9NZB2_C53	1.23185		Q9NX70_C181	1.09315
Q14694_C94	1.23178		Q9UGP4_C374	1.09299
Q9Y5N6_C88	1.2313		Q9UL40_C68	1.09297
P04181_C93	1.23117		Q9NQG5_C234	1.0929
P35221_C772	1.23106		Q99549_C753	1.09287
Q07617_C633	1.23091		Q9Y3A5_C84	1.0925
P35221_C793;P26232_C792	1.23037		O00429_C446	1.09245
Q9UNM6_C114	1.23014		Q9UKD1_C323	1.09213
Q14566_C242	1.22974		O75376_C2322	1.09203
P28340_C360	1.22972		P53701_C178	1.09202
Q9BRP1_C80	1.22956		Q12959_C378	1.09179
P61163_C34;P42025_C34	1.22926		Q15126_C92	1.09179
O43175_C254	1.22895		O60888_C96	1.09171
O15392_C31	1.22883		Q16643_C613	1.09105
Q9P2I0_C335	1.22882		P31948_C420	1.09098
P12235_C160	1.22857		Q13564_C294	1.09088
P30519_C282	1.2285		P36578_C208	1.09045
P13667_C555	1.22837		P16455_C150	1.09019
P56192_C66	1.22813		P43243_C806	1.08987
Q9UPN7_C795	1.22799		O75955_C34	1.08964
P30626_C162	1.22786		O14965_C49	1.08942
Q9H0C8_C325	1.22753		O95232_C40	1.08941
P21283_C225	1.22749		Q13393_C959;Q13393_C876;Q13393_C851;Q13393_C79;Q13393_C787;Q13393_C650;Q13393_C403;Q13393_C310;Q13393_C247;Q13393_C241;Q13393_C240;Q13393_C1004	1.08932
P50542_C566	1.22724		Q8TDP1_C34	1.08918
Q16658_C260	1.22683		Q13098_C67	1.08916
Q01658_C58	1.22681		P62753_C100	1.08907
Q92615_C633	1.22672		Q9UL25_C40	1.08906
P18858_C508	1.22661		O00299_C178	1.08891
P46776_C70	1.22605		P21980_C545	1.08888
Q8IX90_C290	1.2257		Q15365_C293	1.08886
Q86VP6_C940	1.22568		Q96RQ3_C509	1.08883
Q14353_C91	1.22551		P11172_C278	1.08879
Q93008_C540	1.22522		Q9UGP4_C305	1.08873
Q9BQE3_C347;Q71U36_C347;P0DPH8_C347;P0DPH7_C347;Q9NY65_C347;Q6PEY2_C347	1.22519		Q99714_C58	1.0887
Q9BY32_C116	1.22515		O75616_C278	1.08862
Q6PJG6_C326	1.22514		Q03426_C339	1.08851
P14618_C424	1.22507		Q7Z4H7_C926	1.08847
Q9BQE3_C129;P68363_C129;Q71U36_C129	1.22487		Q9P270_C165	1.08845
O94826_C144	1.22476		O00273_C38	1.08817
Q14566_C185	1.22458		Q8WUR7_C104	1.08809
P11586_C152	1.2245		Q9BQ61_C165	1.08794
Q14694_C254	1.22425		P42167_C363	1.08767
Q7L5Y1_C330	1.22416		Q5TGY3_C1540	1.08765
P60842_C66	1.22361		O75923_C1522	1.08743
P21399_C50	1.22354		Q01581_C12	1.08717
P07900_C572;Q58FG0_C257	1.22349		P63244_C207	1.08717
Q96I24_C125	1.2234		P51452_C171	1.08663
P62280_C116	1.22334		Q92879_C61;O95319_C85	1.08633
Q66K14_C876	1.22282		P09382_C43	1.08624
P15407_C172	1.2225		Q9NZL4_C22	1.08601
Q07020_C134	1.22246		Q9Y4W6_C525	1.08571
P20810_C328	1.22242		P22314_C481	1.08559
Q08378_C455	1.22242		O76094_C128	1.08557
O00506_C357	1.22222		O60841_C1092	1.08535
P11216_C496	1.22156		Q9Y5Y2_C54	1.08527
Q9H832_C100	1.22121		Q14203_C888	1.08513
Q9BUF5_C124	1.22104		Q27J81_C332	1.0851
O00217_C121	1.22086		Q00653_C57	1.08491
Q07973_C113	1.22074		Q08J23_C93	1.08458
P11586_C326	1.22064		Q00796_C45	1.08457
Q96RQ3_C509	1.22033		P47813_C51	1.08438
P22314_C481	1.21936		Q9UHJ6_C38	1.08417
P62879_C25	1.21907		Q96LR5_C75;Q969T4_C81	1.08382
P35998_C236	1.21867		Q86W42_C35	1.0835
P21980_C554	1.21859		Q9NR46_C267	1.08335
Q9HB71_C154	1.21858		O00487_C238	1.08328
O00410_C473	1.21845		Q96R06_C1035	1.08315
Q9Y570_C312	1.21817		P62318_C20	1.08314
P08243_C255	1.21809		Q9BX40_C310	1.08312
Q9Y2Z0_C49	1.21785		P33991_C605	1.0831
Q9BQE3_C295	1.21768		Q9BQE3_C347;Q71U36_C347;P0DPH8_C347;P0DPH7_C347;Q9NY65_C347;Q6PEY2_C347	1.08287
Q13733_C382;P13637_C364;P50993_C372;P05023_C374	1.21741		P22102_C93	1.08282
P11142_C603	1.21732		Q7Z434_C33	1.08263
P62753_C100	1.21721		P37837_C250	1.08251
Q9P2R7_C152	1.21717		Q02790_C396	1.08238
Q9NZT2_C417	1.21681		Q9UI30_C100	1.08212
P22102_C41	1.21667		P26583_C106	1.0817
O60343_C74	1.21658		Q53RE8_C107	1.08139
Q52LJ0_C295;Q8NCA5_C292	1.2165		P21980_C269	1.08126
P26599_C250	1.21643		Q5VYK3_C449	1.08112
O95299_C67	1.21628		P17987_C76	1.081
Q9UKG1_C570	1.21606		P46379_C349	1.08054
P25398_C106	1.21587		P63244_C182	1.0802
O00299_C24	1.21572		Q69YH5_C188	1.07992
P05023_C249	1.21545		Q9Y696_C100	1.07974
Q8TBC4_C82	1.21521		Q14694_C254	1.07958
P42285_C650	1.21521		P21399_C50	1.07947
P56192_C38	1.21516		P62913_C72	1.07947
Q9BRP1_C278	1.21507		Q9BSJ8_C522	1.07919
P54578_C415	1.21423		Q07866_C349;Q6P597_C343;Q9NSK0_C347	1.07915
O60716_C692	1.21403		Q96F63_C136	1.07878
P55265_C649	1.21373		P22234_C81	1.07872
P22102_C134	1.21365		P60866_C36	1.07862
Q8NEM2_C612	1.2135		Q9BXS6_C256	1.07839
P42704_C1043	1.21347		Q9BTA9_C553	1.07826
P00491_C31	1.21336		Q9Y696_C189	1.07824
Q96QR8_C273	1.21302		Q9Y2Z4_C413	1.07822
P35249_C281	1.21299		P55036_C58	1.07814
Q9BU89_C122	1.21273		P12236_C257;P12235_C257	1.07804
P62979_C145	1.21244		O15392_C31	1.07804
Q53GQ0_C215	1.21203		Q9Y2R4_C536	1.07791
P21980_C277	1.21195		Q8N5W9_C186	1.07785
P08621_C39	1.21194		Q13618_C636	1.07775
Q13200_C448	1.21134		P46379_C856	1.07772
P22102_C93	1.2112		P14618_C424	1.07766
P21980_C620	1.21119		P22102_C134	1.07745
Q9BT78_C378	1.21109		P62979_C126	1.07723
P30153_C154;P30154_C166	1.21088		P23528_C39	1.07717
Q9Y2X8_C85;P62837_C85;P61077_C85;P51668_C85	1.21085		Q96F63_C78	1.07714
Q9P2N5_C776	1.21055		P68371_C303	1.07689
Q9UKX7_C181	1.21041		Q9NYL2_C22	1.07678
P11940_C132;Q13310_C132	1.21019		P23610_C110	1.07644
Q9ULT8_C1995	1.21001		Q92615_C590	1.07642
P13010_C157	1.20976		Q12849_C476	1.07628
P06493_C119	1.20974		O15067_C318	1.07593
Q92973_C142	1.20969		O75608_C144	1.07592
P30154_C389	1.20949		P56537_C11	1.07557
O15067_C318	1.20921		A6NDU8_C244	1.07551
Q93084_C447;P16615_C447	1.20894		O00592_C381	1.0755
P36578_C125	1.20878		P14618_C358	1.07532
Q16643_C613	1.20875		Q9NPI6_C39	1.0753
P00441_C112	1.20853		P23528_C147	1.07528
Q9NVG8_C282	1.20844		Q02750_C207;P36507_C211	1.07524
Q99933_C272	1.20841		Q15417_C59	1.07516
P16455_C145	1.20838		Q06830_C173	1.07511
Q9UJX3_C131	1.20832		Q16186_C121	1.07506
O60841_C1092	1.20826		Q9Y520_C895	1.07498
Q9BVP2_C251	1.20819		Q07866_C456	1.07481
Q14203_C888	1.20789		Q9BTD8_C385	1.07479
P54920_C103	1.20782		P21333_C1157	1.07475
P13995_C145	1.20779		Q9NTJ3_C110	1.07465
Q16698_C86	1.20773		P17812_C299	1.07442
Q9P287_C141	1.20765		O43324_C147	1.07423
Q92973_C103	1.20749		Q00839_C497	1.07411
Q7Z434_C46	1.20744		Q9NRG0_C55	1.07392
P17812_C362	1.20742		P49368_C398	1.07378
Q14203_C81	1.20739		Q9UQ35_C872	1.07373
O75884_C163	1.20735		Q9Y3Z3_C522	1.07366
Q14318_C227	1.20728		P62195_C209	1.0725
P27797_C105	1.20705		O15446_C86	1.07217
Q96AE4_C132	1.20703		Q07866_C236;Q9H0B6_C221;Q9NSK0_C234	1.07217
Q13418_C239	1.20699		P45880_C47	1.07209
Q14974_C543	1.20699		O14976_C1142	1.07208
Q01581_C224	1.20691		Q96D46_C71	1.07197
Q9UGV2_C166	1.20662		Q15785_C222	1.07184
Q9Y520_C177	1.20662		Q12774_C882	1.07176
Q00796_C45	1.20605		O60313_C375	1.07175
P62829_C125	1.20585		Q15366_C109;P57721_C141	1.07171
P07919_C37;A0A096_C37	1.20552		P62910_C96	1.07087
P83731_C6	1.20529		Q13418_C346	1.07055
P54920_C42	1.20526		Q8N556_C713	1.07055
O00410_C886	1.20522		Q14203_C81	1.07049
P25398_C92	1.20522		Q9UHB9_C173	1.07047
O15523_C315;O00571_C317	1.20517		Q96HE7_C241	1.07036
Q96SY0_C193	1.20504		P68363_C376;Q71U36_C376;P68366_C376;P0DPH8_C376;P0DPH7_C376;Q9NY65_C376;Q6PEY2_C376	1.07033
Q9UBF2_C387;Q9Y678_C387	1.20502		P13797_C463	1.07013
Q15021_C816	1.20486		P08238_C366	1.07012
Q12792_C275;Q6IBS0_C275	1.20463		P22692_C174	1.06992
P17655_C240	1.2046		Q9H4M9_C138	1.06985
Q07617_C657	1.20451		Q9Y224_C69	1.06948
P07437_C239;P04350_C239;Q9BVA1_C239;Q13885_C239;P68371_C239	1.20449		A6NDG6_C297	1.06909
P37268_C374	1.20437		P55769_C102	1.06896
Q9UBT2_C185	1.20407		P00568_C187	1.06887
Q9UQ35_C1016	1.20396		Q16576_C97	1.06885
Q96I24_C109	1.20375		P54920_C103	1.06884
O14530_C135	1.20354		P46782_C155	1.06883
P54920_C66	1.20339		Q13151_C36	1.06804
Q9P287_C275	1.20298		Q9NSD9_C76	1.06803
Q01813_C112	1.20298		O75663_C87	1.06796
Q6PJG6_C673	1.20282		Q9H3S7_C628	1.06794
O15231_C615	1.20277		Q9NR30_C291	1.06752
Q09666_C1900;Q09666_C1967	1.20274		P09622_C80	1.06722
P51452_C171	1.20241		Q9NQ88_C161	1.0669
Q14019_C52	1.20228		P49591_C300	1.06676
P09884_C1458	1.20176		P62837_C107;P61077_C107	1.06663
P55072_C572	1.20121		P62820_C126	1.06661
Q96KB5_C22	1.20099		P0DMV9_C17;P0DMV8_C17	1.06658
P68363_C376;Q71U36_C376;P68366_C376;P0DPH8_C376;P0DPH7_C376;Q9NY65_C376;Q6PEY2_C376	1.20077		P22695_C192	1.06658
Q08752_C282	1.20069		Q9NSE4_C819	1.06653
P41227_C194	1.20051		Q14694_C94	1.06643
P46013_C1843	1.20035		Q00341_C948	1.06637
P17031_C207	1.2003		O43665_C74	1.06627
Q8N697_C37	1.19999		Q9H936_C271	1.06612
Q27J81_C332	1.19994		P11940_C132;Q13310_C132	1.06611
O00299_C191	1.19974		P55036_C87	1.06597
Q9NPJ6_C162	1.19974		P47897_C657	1.06568
Q9Y281_C39	1.19951		Q9Y490_C1939	1.06554
P62701_C41	1.19939		P35249_C177	1.06552
P46940_C781	1.19924		P43490_C39	1.06549
Q9P2I0_C621	1.19923		P35658_C186	1.06545
Q08379_C794	1.19891		Q13564_C384	1.06517
P52292_C237	1.19859		P62888_C92	1.06509
Q8N335_C202	1.19854		P35998_C377	1.06504
Q9BR61_C80	1.19831		P40222_C87	1.06502
O75717_C285	1.19823		P61586_C16;P08134_C16	1.06494
Q96QK1_C673	1.19814		P63220_C56	1.06477
P20810_C408	1.19806		Q99961_C147	1.06447
Q8TDX7_C53	1.19792		Q9UPQ9_C557	1.06392
P56192_C12	1.19769		O75531_C67	1.06371
O00148_C164	1.19729		P32969_C74	1.06371
P0DP91_C143;Q03468_C143	1.19702		Q9UBF2_C296;Q9Y678_C296	1.06349
Q8NHW5_C27;P05388_C27	1.19694		Q8IZL8_C522	1.0634
P23528_C39	1.19694		Q9C0B1_C346	1.06331
Q01581_C406	1.19676		Q14974_C585	1.06312
Q3ZCM7_C127	1.19667		Q96QK1_C253	1.06309
Q9UBB4_C165	1.19638		P49116_C204;P49116_C479;P49116_C434;P49116_C422;P49116_C414;P49116_C387;P49116_C177;P49116_C172;P49116_C169;P49116_C159;P49116_C153;P49116_C137;P49116_C134;P49116_C120;P49116_C117	1.06308
Q9BRX2_C175	1.19622		O95999_C57	1.06281
P17302_C298	1.19619		Q9UJX3_C509	1.06275
P78527_C2469	1.19619		P11586_C691	1.06273
P54577_C501	1.19618		P04899_C112	1.06269
Q9NQT4_C102	1.19612		P46013_C903	1.06264
Q8TC07_C197	1.19612		P47755_C141	1.06263
P12236_C129;P12235_C129	1.19583		P27824_C160	1.06258
P22102_C298	1.19569		P49411_C290	1.06234
P37837_C250	1.19543		O15305_C136	1.06227
Q9Y230_C413	1.1953		P50570_C86	1.06221
P15407_C97	1.19517		Q9Y3A5_C216	1.06219
P62280_C60	1.19503		P49915_C213	1.0618
O75962_C2327	1.19456		Q7Z5J4_C239	1.0617
P0DPI2_C153;A0A0B4_C153	1.19424		Q99497_C46	1.06151
Q99595_C17	1.19418		Q01658_C94	1.06134
Q96ER3_C248	1.19417		O60716_C429	1.06128
Q9UK41_C60	1.19414		P0DP91_C61;Q03468_C61	1.06126
P23396_C97	1.19411		Q04206_C105	1.06118
O00299_C178	1.1939		O60684_C253	1.06104
O14980_C99	1.19374		Q9H019_C52	1.06102
O14893_C63	1.19371		Q9Y2Z0_C62	1.06101
Q9NVN8_C490	1.19368		Q53GS7_C287	1.06099
Q86VP6_C1007	1.19348		P49915_C252	1.06099
Q96AT9_C217	1.19344		Q13501_C128	1.06095
P40616_C95	1.19341		Q8TC07_C24	1.06083
Q96KB5_C70	1.1934		Q5T4S7_C1274	1.06077
P46060_C169	1.19338		P36776_C637	1.06076
Q9UI30_C33	1.1933		Q13907_C39	1.06061
Q9Y606_C260	1.1933		P41250_C471	1.06043
Q8NB90_C27	1.19322		P22102_C298	1.06042
P55036_C58	1.19308		Q96S59_C610	1.06042
P27635_C49	1.19291		P15407_C172	1.06025
Q96QK1_C253	1.1926		P52732_C723	1.06002
Q9UL15_C327	1.19235		Q9Y3A5_C119	1.05997
P11586_C408	1.19219		Q9Y696_C234	1.05993
Q9H1K1_C95	1.19207		P52306_C117	1.05991
Q9UBB4_C382	1.19204		P09622_C484	1.0599
Q86VP6_C571	1.19195		P54136_C32	1.05985
P11586_C143	1.19179		Q9BW19_C557	1.05982
P84022_C270;Q99717_C310;Q15797_C310;Q15796_C312;O15198_C312	1.19172		O00299_C223	1.0598
Q14974_C678	1.19162		Q9BXL8_C102	1.05949
Q07866_C236;Q9H0B6_C221	1.19153		P52306_C144	1.0594
P08047_C68	1.19149		P17655_C405	1.05912
P31930_C453	1.19146		P61619_C13	1.05906
Q5FBB7_C44	1.19115		Q9BQ04_C31;Q9BWF3_C31	1.05881
Q9BR61_C267	1.19072		P34932_C376;Q92598_C376;O95757_C376	1.05874
P49821_C125	1.19043		P49841_C76	1.05872
P49773_C84	1.19041		P46976_C89	1.05857
Q13451_C339	1.19033		Q92871_C16	1.05857
Q16401_C227	1.1902		O15042_C65	1.05851
P55060_C842	1.19002		Q15365_C109	1.05838
P62829_C28	1.18985		O75533_C1035;O75533_C965;O75533_C796;O75533_C795;O75533_C677;O75533_C652;O75533_C1250;O75533_C1244;O75533_C1204;O75533_C1123;O75533_C1111;O75533_C1059	1.05828
Q9NPI6_C115	1.18979		Q9NPF0_C132	1.05822
P15374_C95	1.18976		P49207_C83	1.05796
P62906_C164	1.18957		Q13243_C63	1.0579
O43432_C928;Q04637_C934	1.18944		Q13501_C113	1.0578
O60232_C125	1.18934		Q92896_C1071	1.05779
Q00341_C948	1.18915		P21108_C165;P11908_C165	1.05778
Q9NZD2_C112	1.18901		P30048_C229	1.05759
Q9BUF5_C12	1.18899		P17655_C240	1.0574
P36542_C103	1.18891		P62280_C131	1.05731
Q9H936_C271	1.18884		P26599_C250	1.05723
P13639_C651	1.18845		P42166_C658	1.05717
O75886_C85;Q92783_C85	1.18797		P63010_C144;Q10567_C144	1.05712
Q9Y5A9_C482	1.18792		P17812_C176	1.05696
Q53GQ0_C166	1.18783		Q5SSJ5_C359	1.05687
Q8N339_C36;P80297_C36;P04732_C36;P02795_C36;P13640_C37	1.18761		P15374_C95	1.0568
P42704_C848	1.1875		Q14C86_C568	1.05675
P61158_C34	1.18746		Q5RKV6_C64	1.05675
Q99614_C28	1.18744		Q9P258_C428	1.05673
P31153_C56	1.18732		Q9UBB6_C415	1.05664
Q5VT52_C88	1.18694		P20810_C381	1.05657
O15067_C270;O15067_C975;O15067_C928;O15067_C918;O15067_C905;O15067_C871;O15067_C831;O15067_C785;O15067_C764;O15067_C697;O15067_C66;O15067_C587;O15067_C584;O15067_C512;O15067_C41;O15067_C351;O15067_C336;O15067_C1338;O15067_C1287;O15067_C1161;O15067_C1158;O15067_C1099;O15067_C108;O15067_C1044;O15067_C1027;O15067_C318;O15067_C1285;O15067_C606	1.18684		P05386_C61	1.05654
Q9Y5N6_C35	1.18671		Q92575_C186	1.05633
P43897_C240	1.1866		O60716_C618	1.05601
Q04917_C112	1.18655		Q6YN16_C166	1.05598
Q9UKX7_C151	1.18636		P29144_C342	1.05594
P22102_C62	1.18604		P22102_C237	1.0559
Q5JNZ5_C74;P62854_C74	1.18597		A8MUU1_C53;Q01469_C87	1.05575
Q9UHB9_C562	1.18565		P31930_C410	1.05571
P19838_C61	1.18545		Q9NZL4_C214	1.05568
Q9P2B7_C104	1.18525		Q9NZ09_C45	1.05557
Q16186_C80	1.18519		Q15365_C194	1.05554
P55145_C117	1.18513		P29084_C208	1.05548
P46782_C66	1.1848		Q99961_C277	1.05518
P49411_C290	1.18465		P45880_C76	1.05502
P35232_C69	1.18461		Q14204_C3147	1.05458
O00592_C381	1.18453		P21796_C232	1.05454
Q8NAF0_C443	1.18435		P55060_C85	1.05428
O43291_C38	1.18428		P32969_C134	1.05426
P22695_C192	1.18428		Q16718_C17	1.05418
Q96A33_C283	1.1841		O95671_C4	1.05404
P10809_C442	1.18393		O75822_C188	1.05384
Q02790_C342	1.18383		P07602_C48	1.05375
Q9Y5P6_C245	1.18376		Q6ZSR9_C251	1.05369
O00410_C229	1.18365		P62316_C46	1.05364
Q86Y37_C362	1.18362		Q02790_C342	1.05358
Q9NUU7_C392;Q9UMR2_C393	1.18337		Q9NUQ6_C367	1.05345
P49116_C204;P49116_C479;P49116_C434;P49116_C422;P49116_C414;P49116_C387;P49116_C177;P49116_C172;P49116_C169;P49116_C159;P49116_C153;P49116_C137;P49116_C134;P49116_C120;P49116_C117	1.18319		Q9P289_C392	1.05298
O00329_C991;O00329_C960;O00329_C90;O00329_C883;O00329_C879;O00329_C815;O00329_C749;O00329_C745;O00329_C72;O00329_C718;O00329_C7;O00329_C672;O00329_C627;O00329_C590;O00329_C569;O00329_C500;O00329_C474;O00329_C438;O00329_C416;O00329_C391;O00329_C382;O00329_C366;O00329_C355;O00329_C265;O00329_C263;O00329_C257;O00329_C219;O00329_C147;O00329_C144;O00329_C132	1.18317		Q9UER7_C106	1.05289
P20810_C381	1.18301		Q96I24_C125	1.05271
Q15758_C467	1.18294		Q02543_C109	1.05264
Q9BZZ5_C345	1.18284		Q8N201_C1433	1.05263
Q9BQ69_C246	1.18277		Q92879_C150	1.05254
P08670_C328	1.18273		P50914_C42	1.05254
Q9Y3C8_C116	1.18268		P30536_C19	1.05254
P62888_C92	1.18248		Q96EM0_C39	1.05253
O75419_C98;O75419_C77;O75419_C486;O75419_C479;O75419_C448;O75419_C435;O75419_C433;O75419_C42;O75419_C33;O75419_C31;O75419_C291;O75419_C267	1.18248		Q01813_C123	1.05252
Q13200_C779	1.18236		Q9BPX3_C509	1.05236
Q13393_C959;Q13393_C876;Q13393_C851;Q13393_C79;Q13393_C787;Q13393_C650;Q13393_C403;Q13393_C310;Q13393_C247;Q13393_C241;Q13393_C240;Q13393_C1004	1.18231		Q6FI81_C237	1.05235
Q99873_C119	1.18224		P18621_C144	1.05227
P24941_C177	1.18224		Q9NSD9_C255	1.05219
Q9H3S7_C628	1.18221		Q9UPQ9_C600	1.05193
P54577_C519	1.18219		Q96EM0_C205	1.05172
Q14197_C82	1.18211		Q12874_C145	1.05168
Q99538_C219	1.18209		Q96R06_C382	1.05147
Q9H0E9_C64	1.18209		Q92598_C650	1.05133
Q13418_C346	1.18205		Q16656_C229	1.05108
Q9Y450_C469	1.18196		P30153_C310	1.05099
P56192_C38;P56192_C787;P56192_C778;P56192_C566;P56192_C494;P56192_C438;P56192_C435;P56192_C421;P56192_C418;P56192_C408;P56192_C405;P56192_C392;P56192_C389;P56192_C309;P56192_C287;P56192_C182;P56192_C133;P56192_C66;P56192_C12;P56192_C333	1.18192		P27816_C535	1.05046
Q9H0B6_C441	1.18189		P11586_C863	1.05039
P17655_C498	1.18187		P07602_C33	1.05026
Q9H0L4_C222	1.18186		P35250_C255	1.04999
Q8N5I9_C13	1.18158		P55010_C59	1.04998
Q9NW68_C49	1.18144		Q9NQS1_C251	1.04992
P00568_C187	1.18138		Q9NPI1_C367	1.04991
O15439_C1186;O15438_C1435;P33527_C1439	1.18136		P50991_C221	1.04963
P35250_C88	1.18117		O43175_C369	1.0495
O95782_C533	1.18114		Q86WB0_C102	1.04931
Q01813_C718	1.18103		Q9Y3E7_C60	1.04925
Q9UGP4_C305	1.181		P42224_C492	1.04922
P49411_C127	1.1808		P84103_C6	1.04901
Q99497_C53	1.18072		Q96EB6_C67	1.04889
Q9Y520_C2340	1.18061		P08047_C68	1.0487
O15231_C650	1.18057		P00338_C293	1.04854
P61160_C221	1.1805		P14621_C22	1.0485
Q13151_C36	1.18001		O60506_C96;O43390_C99	1.0485
Q9NRL3_C17	1.18001		P04075_C339	1.04841
P53602_C386	1.17944		P83731_C6	1.04809
Q96EB6_C67	1.17933		Q9H3L0_C52	1.04787
Q08J23_C93	1.17925		Q9UNM6_C114	1.04779
Q9NZB2_C669	1.17913		P47755_C111	1.0477
P52789_C794	1.17893		Q9NRL3_C17	1.04727
P06400_C438	1.17848		Q14566_C180	1.04721
Q16222_C251	1.17823		O43290_C645	1.04721
O96013_C58	1.17821		O43172_C263	1.04691
P15336_C79	1.178		P54136_C369	1.04684
Q9HAV7_C108	1.1778		P16383_C465	1.04678
Q14847_C20	1.1777		P52272_C653	1.04667
O75874_C379	1.17758		O00268_C867	1.04658
Q29RF7_C1079	1.17737		Q96CS3_C349	1.04658
O00442_C28	1.17736		Q9BXP5_C479	1.04647
O15355_C164	1.17724		Q14318_C227	1.04635
Q9BXW9_C729	1.17714		P21283_C376	1.04631
P06733_C357	1.17712		P68363_C295;Q71U36_C295;P68366_C295;P0DPH8_C295;P0DPH7_C295;Q6PEY2_C295	1.0462
P36776_C682	1.17708		Q9H361_C339;P11940_C339;Q13310_C339;Q4VXU2_C339	1.04601
O94973_C330;O95782_C331	1.17703		Q96RL1_C121	1.046
O60343_C45	1.17684		P11586_C143	1.04588
O00410_C110	1.17677		P22102_C646	1.04584
Q8NCD3_C663	1.17671		Q9P287_C275	1.04572
Q9NX05_C354;Q9NZB2_C279	1.17667		Q8NBF2_C716	1.0456
P60866_C70	1.17663		Q9Y520_C223	1.0456
P23528_C139	1.17653		P61158_C34	1.04555
P17655_C341	1.17644		P22087_C268	1.04552
P26641_C194	1.17623		Q08211_C12	1.04541
P42224_C492	1.17619		O60716_C581	1.04539
Q8N201_C1433	1.17613		P24752_C119	1.0453
Q9Y6E0_C394	1.17613		Q9UKV3_C546	1.04524
P55084_C435	1.17612		Q9H773_C162	1.04518
O00425_C257	1.17611		Q96RE7_C416;Q96BF6_C393	1.04503
P32969_C74	1.1761		Q9BRX2_C175	1.04502
Q9NX70_C170	1.17608		Q96KG9_C241	1.04499
Q9NZV1_C991	1.17606		P35998_C236	1.0445
Q9BPX3_C177	1.17556		Q8WVM8_C485	1.04437
Q06587_C398	1.17552		Q9Y6E0_C375	1.04436
Q9BRT2_C13	1.17542		Q8NHW5_C119;P05388_C119	1.04436
P55072_C535	1.17509		Q9BWD1_C92	1.04399
Q92947_C115	1.17505		O95757_C589	1.04397
Q9NY27_C22	1.17498		Q15365_C54;Q15366_C54;P57721_C86	1.04349
Q07866_C114	1.17488		P11586_C326	1.04327
P42166_C518	1.17485		P52272_C676	1.04314
P30044_C100	1.17477		P29590_C389	1.04303
P09382_C43	1.17476		P21964_C238	1.04285
P00338_C163;Q6ZMR3_C163;P07864_C163;P07195_C164	1.17462		Q13733_C436;P50993_C426;P05023_C428	1.0428
Q8NHW5_C119;P05388_C119	1.17451		Q09666_C1833	1.04239
Q9HAV4_C1157	1.17436		P63220_C17	1.04221
Q8NF37_C330	1.17426		P19623_C25	1.04208
Q9UNM6_C182	1.17407		P54578_C277	1.04173
Q8NBU5_C137	1.17401		Q9H3L0_C19	1.04146
P17987_C147	1.17336		Q9Y3D5_C90	1.04134
Q9Y696_C234	1.17336		O00308_C802;Q96J02_C835;Q9H0M0_C854	1.04132
Q14204_C633	1.17324		Q5VTE0_C234;P68104_C234	1.04127
P04083_C324	1.17305		P09429_C106	1.04125
Q13418_C422	1.17292		Q8WZ82_C11	1.0412
P31930_C380	1.17274		Q99497_C106	1.04117
Q00839_C594	1.17274		Q14566_C91	1.04092
Q14247_C246	1.17272		Q9Y305_C299	1.04078
Q6ZS17_C1173	1.1726		P60981_C23	1.04075
P07814_C744	1.17251		P21980_C277	1.04029
P22692_C174	1.17244		P42765_C287	1.04028
P61163_C222	1.17231		P62888_C85	1.04003
Q96D46_C71	1.17214		P49327_C2202	1.03979
Q9Y3E7_C60	1.17212		Q9H0L4_C150	1.03967
Q9H2M9_C896	1.17203		Q14974_C543	1.03954
Q15796_C41	1.17198		Q14353_C91	1.0394
Q15785_C74	1.17185		O14530_C135	1.03927
P63279_C138	1.17169		Q08211_C242	1.03911
Q86VP6_C1134	1.17116		Q9P2I0_C621	1.03905
P61247_C96	1.17101		P20073_C363	1.03905
P21796_C232	1.17095		P35659_C161	1.03893
Q9BQE3_C376	1.17087		P63000_C178;P60763_C178	1.03878
Q16576_C97	1.17086		P54577_C250	1.03853
Q15003_C316	1.17086		Q3KQU3_C361	1.0384
O94826_C176	1.17071		Q96EK5_C371	1.0384
Q99497_C46	1.17065		Q9NZL4_C269	1.03822
P26006_C94	1.17054		Q9Y4G6_C2443;Q9Y490_C2442	1.03814
O15231_C466	1.17005		P15880_C222	1.03803
Q96CT2_C865;Q96CT2_C858;Q96CT2_C814;Q96CT2_C73;Q96CT2_C728;Q96CT2_C674;Q96CT2_C655;Q96CT2_C607;Q96CT2_C549;Q96CT2_C448;Q96CT2_C436;Q96CT2_C423;Q96CT2_C420;Q96CT2_C350;Q96CT2_C33	1.17002		P17844_C170;Q92841_C247	1.038
P22307_C71	1.16998		P62888_C52	1.03799
P41240_C290	1.16981		P14324_C333	1.03794
O15355_C241	1.16967		Q02338_C63	1.03792
O60313_C375	1.16964		P30153_C377	1.03778
Q16527_C34	1.16963		O00399_C18	1.03776
P63010_C95;Q10567_C95	1.16948		O43264_C650	1.03775
P14618_C474	1.16942		Q9H840_C44	1.0375
P10768_C56	1.16926		Q52LJ0_C295;Q8NCA5_C292	1.03747
P12004_C162	1.16926		Q9BVA1_C127;Q13885_C127	1.03746
Q9BSD7_C101	1.16898		P52564_C196;P46734_C207	1.03744
Q15365_C158	1.16871		P13797_C463;P13796_C460	1.03735
Q13733_C711;P13637_C695;P50993_C702;P05023_C705;P54707_C720	1.1686		Q9BQE3_C315;P68363_C315;Q71U36_C315;P68366_C315;A6NHL2_C322	1.03712
Q8NI35_C744	1.16853		O14980_C164	1.03691
Q9UBQ5_C85	1.16834		Q9BY32_C116	1.03685
Q8NBF2_C716	1.16831		P50995_C384	1.03672
P54577_C250	1.16829		Q96HE7_C166	1.03662
P52292_C272	1.16809		P61289_C92	1.03646
P11586_C195	1.16748		P60981_C39	1.03622
Q9BZD3_C65;P0CAP2_C65	1.16737		Q9BSJ8_C370	1.0362
P27348_C94	1.1671		Q93084_C344;O14983_C344;P16615_C344	1.03615
Q07866_C390;Q9NSK0_C388;Q9H0B6_C375	1.16704		Q9UK41_C96	1.03613
Q8WYA6_C408	1.16683		P46782_C172	1.03599
O60763_C303	1.16678		Q9Y223_C183	1.03597
Q15723_C470	1.1665		Q969T9_C80	1.03589
Q16643_C308	1.16641		Q92576_C1631	1.03588
P08238_C521	1.16632		Q9BTE3_C325	1.03584
Q9Y6K9_C347	1.16619		O00429_C470	1.03581
Q96FJ2_C56;P63167_C56	1.16616		Q5T4S7_C4146	1.0357
P57678_C317	1.16606		P49189_C288	1.03567
O00308_C802;Q96J02_C835;Q9H0M0_C854	1.166		Q86VP6_C179	1.03562
O00429_C367	1.16571		P25398_C69	1.03545
P18754_C198	1.16557		P25398_C108	1.0351
O43324_C147	1.16553		Q5JNZ5_C77;P62854_C77	1.03461
Q6NXE6_C297	1.16544		P62701_C181	1.03447
Q15365_C54;Q15366_C54;P57721_C86	1.16526		Q01581_C237	1.03447
Q13177_C390;Q13153_C411;O75914_C424	1.16517		P12268_C140	1.03413
Q96G03_C573	1.16498		P55769_C30	1.03409
Q14161_C672	1.16492		P24844_C109	1.03401
Q32MZ4_C644	1.16484		Q32MZ4_C14	1.03382
Q15003_C114	1.16482		O60664_C60	1.03353
O60664_C60	1.16476		O60749_C332	1.03343
P42704_C130	1.1645		O00330_C307	1.03324
Q13733_C436;P50993_C426;P05023_C428	1.16432		Q96AT9_C23	1.03302
P35998_C270	1.16427		P21283_C15	1.03294
O75608_C144	1.16427		P55060_C195	1.03291
P49327_C1186	1.16425		Q9ULW0_C301	1.0329
Q06203_C100	1.16425		P19838_C61	1.03287
P61619_C13	1.16401		P62979_C121	1.03268
O60502_C663	1.16399		P56192_C38	1.03233
P52306_C117	1.1636		Q92973_C205	1.03225
Q52LJ0_C216	1.16341		O75376_C2056	1.03222
P55010_C99	1.16337		P62829_C125	1.0321
P29353_C196	1.16331		P49321_C84	1.03202
Q12824_C147	1.16329		Q00839_C594	1.03198
P54136_C369	1.16315		Q96ER3_C430	1.03196
P18621_C144	1.16304		P13010_C296	1.03178
P09382_C61	1.16287		Q6ZS17_C1191	1.03172
Q5RKV6_C64	1.16271		O15347_C104	1.03163
P18615_C297	1.16236		Q16514_C143	1.03138
P49458_C48	1.16228		P09110_C123	1.03133
Q96EK5_C272	1.1621		O95229_C54	1.03073
P46060_C303	1.1621		Q7L4I2_C382	1.0307
Q7Z2W4_C645	1.16199		Q14008_C604	1.03053
Q8TED1_C108	1.16198		O75828_C143	1.03048
P62857_C27	1.16197		P08621_C39	1.03048
P62820_C126	1.16195		P14854_C30	1.03044
P51965_C122;Q96LR5_C130;Q969T4_C136	1.16167		Q96G46_C315	1.03041
P04732_C48;Q93083_C48;P07438_C48;P04733_C48	1.1615		Q86SE5_C51;P07910_C46	1.0304
Q1KMD3_C538	1.16116		P30044_C204	1.03039
Q5FBB7_C503	1.16115		Q15723_C470	1.03036
O95817_C179	1.16101		Q5VT52_C88	1.03035
Q14974_C765	1.1606		Q9Y2S7_C143	1.03033
Q9Y6K9_C167	1.16046		P12236_C129;P12235_C129	1.03031
O00410_C560	1.16037		Q14019_C52	1.03009
Q01581_C12	1.16013		P39023_C114	1.03009
Q9BRA2_C43	1.16009		Q96DE5_C55	1.03006
P62241_C100	1.15992		Q13177_C390;Q13153_C411;O75914_C424	1.02978
Q07617_C552	1.15979		Q5JNZ5_C74;P62854_C74	1.02978
P46060_C141	1.15955		P42166_C330	1.02964
Q9Y3P9_C155	1.15953		Q6IN97_C80;Q6IN97_C53;Q6IN97_C30;Q6IN97_C298;Q6IN97_C294;Q6IN97_C271;Q6IN97_C209;Q6IN97_C205;Q6IN97_C20;Q6IN97_C175;Q6IN97_C112;Q68DX3_C936;Q68DX3_C734;Q68DX3_C724;Q68DX3_C681;Q68DX3_C631;Q68DX3_C58;Q68DX3_C568;Q68DX3_C462;Q68DX3_C403;Q68DX3_C358;Q68DX3_C345;Q68DX3_C257;Q68DX3_C232;Q68DX3_C228;Q68DX3_C158;Q68DX3_C149;Q68DX3_C141;Q68DX3_C130;Q68DX3_C1287;Q68DX3_C1283;Q68DX3_C1260;Q68DX3_C1198;Q68D…	1.02962
P13639_C136	1.15896		P60981_C163	1.02944
Q8WUM4_C231	1.15858		Q52LJ0_C63	1.02933
P67775_C266;P62714_C266	1.15832		Q9BTY7_C51	1.02928
Q9P2J5_C573	1.15829		Q9HD15_C134	1.0289
Q07866_C349;Q6P597_C343;Q9NSK0_C347	1.15827		Q8IUR0_C139	1.02887
P13010_C249	1.15817		P62241_C71	1.02876
P55060_C272	1.15813		Q9Y6R0_C190;P49757_C160	1.02875
Q8IW35_C484	1.15813		P25705_C294	1.02872
Q92572_C47	1.15807		Q9Y230_C413	1.02871
P41214_C489	1.15793		Q9NQ48_C35	1.02867
Q9HB09_C254	1.15766		Q8N7H5_C36	1.02862
Q16637_C60	1.15763		Q9NZL4_C172	1.02857
P15880_C222	1.15745		P49591_C438	1.02855
P19623_C25	1.1573		P43487_C132	1.02834
Q7LBC6_C937	1.15708		P51965_C67	1.02827
P06703_C3	1.15673		P27707_C9	1.02824
Q6FI81_C92	1.15657		O60292_C1775	1.028
Q9NRA8_C125	1.15647		P11586_C408	1.02775
O00425_C546	1.15615		P27635_C195	1.02745
Q9NZ01_C18	1.15609		Q6ZS17_C1173	1.02744
Q06210_C2	1.1559		Q14203_C1252	1.02733
Q14160_C22	1.15567		Q9Y6E0_C394	1.02726
Q14566_C91	1.1556		P00491_C31	1.02708
P61289_C92	1.15539		P53384_C31	1.02696
P40939_C470	1.15529		Q9Y6G9_C244	1.02692
Q9UNH7_C347	1.15524		Q14247_C112	1.02669
P21980_C370	1.15515		Q9BYN0_C99	1.02665
O00159_C161	1.15473		Q9Y3B4_C83	1.02654
P13639_C290	1.15466		Q9Y606_C260	1.02653
O00471_C254	1.1546		Q9NYZ3_C539	1.02648
P30153_C310	1.15459		Q5VYK3_C1459	1.02645
Q92879_C150	1.15448		Q9Y281_C39	1.02635
O75923_C1522	1.15436		P49790_C585	1.02623
Q9Y3P9_C230	1.15419		Q9BZZ5_C345	1.02611
Q9NQW6_C353	1.15417		Q9BRX5_C188	1.02606
P42574_C163	1.15402		Q92616_C246	1.02603
P08237_C114	1.15394		Q8WUR7_C62	1.026
P0DP91_C61;Q03468_C61	1.15352		Q9NZB2_C53	1.02587
Q7L014_C590	1.15351		O75438_C25	1.02586
P12268_C140	1.15341		P51665_C116	1.02552
Q09666_C1900	1.15334		Q8WUM4_C122	1.02548
P22102_C237	1.15279		P32321_C40	1.02521
Q99961_C147	1.15273		Q9BUL9_C70	1.02512
Q08J23_C321	1.15258		Q8WWY3_C247	1.02503
Q9Y224_C19	1.15249		Q9H8V3_C221	1.025
O00410_C266	1.15237		P24941_C177	1.0249
P51858_C108	1.15234		P60981_C80	1.02479
P53701_C66	1.15234		P27635_C49	1.02403
Q00839_C562	1.15225		Q9BPX3_C119	1.02373
Q8WZ82_C11	1.15172		Q8N9T8_C591	1.02348
Q9NYB9_C33	1.15161		P11413_C446	1.02342
Q969T9_C80	1.15156		P55265_C1224	1.0234
P68371_C12;P04350_C12	1.15156		P13639_C651	1.0231
Q13148_C50	1.15142		P23921_C492	1.02306
Q3SXZ3_C78;Q3SXZ3_C456;Q3SXZ3_C453;Q3SXZ3_C428;Q3SXZ3_C425;Q3SXZ3_C400;Q3SXZ3_C397;Q3SXZ3_C372;Q3SXZ3_C369;Q3SXZ3_C344;Q3SXZ3_C341;Q3SXZ3_C316;Q3SXZ3_C313;Q3SXZ3_C288;Q3SXZ3_C285;Q3SXZ3_C260;Q3SXZ3_C257;Q3SXZ3_C232;Q3SXZ3_C229;Q3SXZ3_C204;Q3SXZ3_C201;Q3SXZ3_C20;Q3SXZ3_C176;Q3SXZ3_C173;Q3SXZ3_C134;Q3SXZ3_C121;Q3SXZ3_C115	1.1514		P55060_C325	1.02298
O00429_C470	1.15122		Q5U5R9_C97;Q5U5R9_C749;Q5U5R9_C744;Q5U5R9_C737;Q5U5R9_C662;Q5U5R9_C644;Q5U5R9_C556;Q5U5R9_C548;Q5U5R9_C527;Q5U5R9_C526;Q5U5R9_C496;Q5U5R9_C488;Q5U5R9_C369;Q5U5R9_C309	1.02291
P27635_C195	1.15121		Q9Y314_C8	1.02273
Q9NSV4_C1104	1.15107		P49207_C46	1.02272
Q7Z5K2_C964	1.15103		Q6ZN54_C492;Q6ZN54_C489;Q6ZN54_C481;Q6ZN54_C473;Q6ZN54_C470;Q6ZN54_C454;Q6ZN54_C451;Q6ZN54_C444;Q6ZN54_C441;Q6ZN54_C424;Q6ZN54_C384;Q6ZN54_C334;Q6ZN54_C308;Q6ZN54_C305;Q6ZN54_C297;Q6ZN54_C281;Q6ZN54_C278;Q6ZN54_C266;Q6ZN54_C250;Q6ZN54_C242;Q6ZN54_C238;Q6ZN54_C234;Q6ZN54_C231;Q6ZN54_C217;Q6ZN54_C214;Q6ZN54_C153;Q6ZN54_C117	1.02256
Q71RC2_C599	1.15094		O15143_C227	1.02248
Q99829_C53	1.15076		P82932_C105	1.02247
P07602_C42	1.15048		P14625_C645	1.02229
P49458_C39	1.15046		Q00610_C870	1.02229
O95394_C168	1.15019		Q9HCC0_C267	1.02222
P48147_C57	1.14987		Q86WR0_C83	1.02187
P48507_C35	1.14985		Q9BQE3_C376	1.02187
P62495_C127	1.14979		Q9BPX3_C202	1.02179
Q96B36_C44	1.14918		P49327_C1403	1.02166
Q9UNM6_C357	1.1491		Q9NVG8_C282	1.02163
P09110_C381	1.14896		Q96AT9_C217	1.02144
O43175_C281	1.14894		Q8N5K1_C92	1.02133
O43598_C26	1.14884		Q99714_C214	1.02078
P45880_C76	1.14881		P08238_C564;Q58FF8_C337	1.02077
P53816_C113	1.14826		P13797_C104	1.0199
Q5VYK3_C1638	1.14823		O43175_C18	1.01973
P12004_C62	1.1481		Q9NUQ3_C101	1.0194
P13861_C101	1.14807		Q9Y3C8_C116	1.01939
P78527_C1904	1.14761		P0CAP2_C82	1.01932
P30307_C42	1.14742		P62829_C28	1.01929
Q8TDP1_C34	1.14734		O94925_C283	1.01917
Q92797_C578	1.14729		P62851_C59	1.01913
Q6YN16_C11	1.14726		Q7LBC6_C937	1.0191
Q12834_C364	1.14723		Q07065_C100	1.01899
P21283_C15	1.14716		Q5FBB7_C44	1.01877
Q8IX90_C20	1.14713		Q9HAW4_C789	1.01872
Q92615_C590	1.14712		Q15637_C171	1.01872
Q07960_C91	1.14682		Q9NQW6_C234	1.01867
Q9UBQ5_C143	1.14672		Q56VL3_C27	1.01859
Q5VTE0_C234;P68104_C234	1.14653		O14980_C34	1.01837
Q9Y570_C238	1.14651		Q09666_C1900;Q09666_C1967	1.01836
Q9NZL4_C214	1.14633		P52597_C267	1.01813
P00338_C293	1.14619		Q9Y277_C65	1.01811
P13489_C85	1.14615		P20810_C328	1.0179
Q9BY32_C74	1.14611		Q9NVI1_C908	1.01785
Q969E8_C114	1.14602		O15231_C650	1.01779
Q96B54_C114	1.14594		P62241_C174	1.01767
Q9NVG8_C36	1.1458		O95299_C67	1.01766
Q9NRR5_C29	1.14536		P46013_C643	1.01743
Q9Y224_C69	1.1451		P62979_C145	1.01731
Q9UBQ5_C190	1.14501		P15880_C182	1.01724
P63000_C178;P60763_C178	1.14499		Q9UNM6_C276	1.0172
Q9BW85_C275	1.14489		Q3LXA3_C24	1.01677
O95983_C215	1.14444		Q15833_C110	1.01673
Q9UBB4_C92	1.14437		P21980_C554	1.01671
P21283_C376	1.14413		P38646_C366	1.01663
Q15417_C59	1.1441		P50990_C187	1.01638
Q00653_C57	1.1437		P52292_C272	1.01611
Q9H0E9_C142	1.14369		Q15154_C1585	1.01608
P35611_C430	1.14352		O15231_C466	1.01608
P17655_C640	1.14339		Q69YN2_C288	1.01607
P31930_C268	1.14321		P23396_C134	1.01583
Q01518_C93	1.14318		Q9Y3U8_C48	1.01576
Q5T8D3_C83	1.14314		P46734_C305	1.01563
Q9BSD7_C184	1.14306		P62826_C120	1.01548
P35221_C116	1.14278		P31948_C461	1.01548
Q5RKV6_C248	1.1427		P49790_C21	1.01548
Q14181_C198	1.14265		P30154_C389	1.01539
P47756_C147	1.14258		Q9BUF5_C354	1.01512
Q99615_C175	1.14208		O94973_C330;O95782_C331	1.01506
Q9NQ88_C114	1.14199		P35249_C281	1.01503
Q5RKV6_C117	1.14186		Q9UBQ5_C143	1.01483
P46060_C274	1.14175		P12532_C316;P17540_C317	1.01476
Q96KG9_C241	1.14172		Q96FJ2_C56;P63167_C56	1.01472
Q9Y613_C31	1.14171		Q3LXA3_C13	1.0147
Q15154_C1585	1.14164		P17980_C240	1.0146
Q03001_C4439	1.14129		P10644_C18	1.0145
Q9Y2Z0_C62	1.14117		Q13838_C165	1.01449
P31948_C26	1.1409		Q5T8P6_C53	1.01435
Q92598_C658	1.1409		Q9H6K1_C18	1.01435
Q8N3R9_C366	1.14082		Q9NP61_C241	1.01434
Q8TEX9_C42	1.14063		P62979_C149	1.01422
Q5T440_C170	1.14056		Q07960_C91	1.01412
P53396_C20	1.14033		Q5T440_C259	1.0139
O00330_C307	1.14017		Q92922_C657;Q8TAQ2_C635	1.01381
Q9Y5M8_C73	1.14015		P24752_C413	1.0138
Q96C19_C172	1.13997		O60343_C74	1.01354
P49790_C1065	1.13995		P06493_C119	1.01349
Q9NX40_C38	1.13983		P62280_C116	1.01346
P54578_C203	1.13949		O00203_C507	1.01342
Q9BTY7_C51	1.13948		P46776_C70	1.01329
Q16656_C229	1.13935		P24534_C50	1.01323
Q15785_C222	1.13924		P08708_C35	1.01315
Q96CS3_C349	1.13909		O15067_C270;O15067_C975;O15067_C928;O15067_C918;O15067_C905;O15067_C871;O15067_C831;O15067_C785;O15067_C764;O15067_C697;O15067_C66;O15067_C587;O15067_C584;O15067_C512;O15067_C41;O15067_C351;O15067_C336;O15067_C1338;O15067_C1287;O15067_C1161;O15067_C1158;O15067_C1099;O15067_C108;O15067_C1044;O15067_C1027;O15067_C318;O15067_C1285;O15067_C606	1.01312
Q9Y6H1_C134	1.13856		O95817_C179	1.01302
P62837_C111;P61077_C111	1.13845		P22415_C248	1.01274
Q9NZZ3_C20	1.13828		Q9H3H3_C263	1.0126
P52292_C133	1.13819		P43686_C379	1.01254
O95229_C54	1.13803		O75391_C191	1.01253
P24752_C413	1.13746		P55265_C649	1.01241
Q9UNH7_C398	1.13736		P46779_C13	1.01214
Q5T440_C259	1.13733		P48047_C141	1.0119
Q9NQW6_C210	1.13725		Q96GG9_C115	1.01185
Q96EL3_C63	1.13712		Q14980_C80	1.01169
Q9Y3Z3_C522	1.13699		Q07866_C114	1.01156
P11142_C17	1.13694		P62195_C363	1.01151
Q8NBS9_C217	1.13655		P61247_C96	1.01143
P52756_C766	1.13592		Q53GQ0_C215	1.01139
P13639_C41	1.13588		Q16891_C603	1.01121
Q9HAU0_C891	1.13577		P63279_C93	1.01118
Q6AWC2_C1061	1.13572		P54886_C546	1.01099
Q9BTY7_C138	1.13571		Q9UK41_C60	1.01076
P55786_C887	1.13569		O75521_C380	1.01052
Q9UHJ6_C38	1.13546		Q9NUU7_C392;Q9UMR2_C393	1.01051
Q8NBS9_C350	1.13536		Q96CP2_C132	1.01048
Q96RL1_C601	1.13514		Q9UPT9_C171	1.01047
P55060_C195	1.1351		P13010_C493	1.01036
P62266_C90	1.13502		P53816_C113	1.01024
P60981_C23	1.13502		P62241_C100	1.01019
P36776_C520	1.13498		Q9Y3Z3_C80	1.01019
Q13619_C633;Q13620_C787	1.13482		P42166_C629	1.01008
O95573_C85	1.13479		Q92598_C658	1.01
Q9ULX9_C74	1.13477		P62913_C25	1.00999
Q92616_C55	1.13476		P04181_C93	1.00998
Q15021_C1229	1.13399		P11586_C195	1.00977
Q14203_C1252	1.13398		Q08378_C455	1.00974
Q14566_C636	1.13396		P09429_C23;P26583_C23;B2RPK0_C23	1.00968
P62241_C71	1.13395		P00533_C939;P04626_C947	1.00961
Q96PK6_C108	1.13378		Q9UPQ0_C140	1.0096
P55060_C325	1.1335		P53396_C845	1.00954
Q00839_C497	1.13341		Q9P1F3_C39	1.00945
Q9UHR6_C188	1.13337		Q5VT97_C847	1.00936
Q96AG4_C48	1.13331		Q8WWH5_C269	1.00933
P78347_C215	1.13325		O95182_C55	1.00925
Q9Y265_C49	1.13322		P17655_C498	1.00885
Q96T51_C184	1.13311		O95573_C85	1.00884
Q14653_C222	1.13307		Q15126_C38	1.0088
P35659_C161	1.13303		P15407_C97	1.00854
Q9BWD1_C360	1.13303		Q9BXW9_C729	1.00844
Q96BN8_C215	1.13273		Q9NX40_C38	1.00839
P42285_C150	1.13271		Q13418_C239	1.00829
Q96EL3_C21	1.13229		O43598_C26	1.00826
Q9NZL4_C310	1.13205		Q9NQW6_C353	1.00817
Q9Y696_C35	1.13195		P08238_C521	1.00785
A1X283_C783	1.13192		Q92598_C140	1.00775
Q9BXJ9_C721	1.13156		O76003_C146	1.0077
P25398_C69	1.13105		Q6NXE6_C243	1.00744
P21281_C112	1.13094		O00429_C361	1.00728
P25205_C360	1.13064		Q8NB37_C94	1.00725
P13010_C296	1.1305		P22102_C291	1.00716
Q13098_C67	1.13045		P08865_C163	1.00711
P08559_C222	1.13044		Q5SW79_C776	1.00709
Q9Y4W6_C525	1.1302		P28340_C360	1.00679
P30520_C182	1.12992		Q9ULT8_C146	1.00663
Q09666_C2806	1.12982		P37802_C38	1.00659
Q9BXP5_C441	1.1298		P23396_C97	1.00646
Q9UK45_C76	1.12941		P04406_C247	1.00644
Q53T59_C287	1.12938		P62910_C91	1.00642
Q96EF0_C90;Q96EF0_C74;Q96EF0_C68;Q96EF0_C655;Q96EF0_C641;Q96EF0_C613;Q96EF0_C612;Q96EF0_C551;Q96EF0_C549;Q96EF0_C497;Q96EF0_C443;Q96EF0_C434;Q96EF0_C415;Q96EF0_C405;Q96EF0_C385;Q96EF0_C349;Q96EF0_C338;Q96EF0_C290;Q96EF0_C216;Q96EF0_C205;Q96EF0_C203;Q96EF0_C158	1.12913		P60981_C135	1.00641
Q9NYP9_C107	1.12878		Q06830_C83	1.00639
P38606_C532	1.1285		P52292_C133	1.00631
P13010_C493	1.12783		P17031_C207	1.00617
Q9BUH6_C180	1.12782		Q96FX7_C209	1.00605
Q15126_C38	1.1278		Q6PJG6_C673	1.00589
P52564_C196;P46734_C207	1.12746		Q9C0C2_C1373	1.00583
P24844_C109	1.12735		P38606_C532	1.00573
P17812_C299	1.12726		P82933_C233	1.00572
P63172_C83	1.12724		P30044_C100	1.00545
P62333_C170	1.12703		P11413_C385	1.00538
Q9Y6A5_C20	1.12696		Q9BY32_C33	1.0052
O60610_C1227	1.12695		Q13148_C50	1.00515
P17655_C82	1.12683		Q96I99_C255	1.00508
Q8WUM4_C250	1.12677		Q9H074_C358	1.00502
P36507_C384	1.12657		P36542_C103	1.00494
P07858_C93	1.12655		P49321_C708	1.00491
P23528_C147	1.12646		O00429_C367	1.00461
Q14980_C80	1.12639		Q96R06_C589	1.00457
P49773_C38	1.12633		Q9BS26_C92	1.00454
Q07866_C236;Q9H0B6_C221;Q9NSK0_C234	1.12608		O94925_C518	1.00416
Q15631_C225	1.12601		Q08J23_C321	1.00414
O14965_C49	1.12562		Q9UKD1_C110;Q9Y692_C113	1.00412
Q9NX70_C131	1.12555		Q9H0E3_C951	1.00404
P08238_C564;Q58FF8_C337	1.12552		P54920_C66	1.00401
O95816_C162	1.12541		Q08211_C1099	1.0039
Q96A33_C209	1.12495		Q15185_C76	1.00363
Q9Y3A5_C119	1.12468		P49207_C49	1.00362
P17844_C234	1.12445		P18858_C565	1.00356
P07602_C33	1.12443		P55084_C435	1.00351
P48047_C141	1.12437		Q8IX90_C20	1.00346
Q16658_C80	1.12353		P11940_C128;Q13310_C128	1.0034
Q15637_C171	1.12352		Q9BSD7_C184	1.00337
P18085_C62	1.12307		P11216_C496	1.00335
Q14566_C301	1.12303		P16455_C145	1.0033
Q9HAV7_C124	1.12294		Q9P287_C141	1.00326
Q9Y3T9_C585	1.12293		Q7Z5K2_C964	1.00314
P30041_C47	1.12275		P30153_C390;P30154_C402	1.00303
P42166_C280	1.12269		Q9NZB2_C669	1.00302
Q69YH5_C315	1.12253		Q15007_C270	1.00279
P07602_C48	1.12251		Q9NSV4_C1104	1.00269
Q14566_C721	1.1225		P63261_C257;P60709_C257	1.00241
Q9H0E3_C951	1.1225		Q92609_C192	1.00235
Q8NCF5_C232	1.1223		Q9H9P8_C187	1.00232
Q9UNH7_C348	1.12211		Q9NZB2_C919	1.0023
Q15185_C58	1.12174		Q9NQS1_C193	1.00226
P63220_C17	1.12164		P55795_C267;P31943_C267	1.00216
P04899_C112	1.12163		Q9Y536_C62;P0DN26_C62;F5H284_C62;A0A0B4_C62;P62937_C62	1.00212
P05023_C211	1.12156		O75083_C325	1.00199
O15511_C45	1.12133		Q01970_C1176	1.00197
Q9BZZ5_C234	1.12088		P60174_C218	1.00194
P09382_C89	1.12082		P63208_C120	1.00183
P43490_C39	1.12081		Q9P2R7_C152	1.00156
Q13200_C459	1.12042		Q13501_C289	1.0015
P78346_C180	1.12027		Q15365_C158	1.00135
Q07973_C512	1.12005		P17812_C491	1.00122
Q99460_C806	1.11995		Q9Y2T2_C29	1.00113
P00338_C163;Q6ZMR3_C163	1.11978		Q99497_C53	1.00112
O60934_C487	1.11966		O60678_C264	1.00105
Q16186_C121	1.11939		P56545_C60	1.00105
P35249_C177	1.11931		Q13423_C936	1.00076
P19623_C209	1.11907		O75792_C29	1.00074
P48444_C9	1.11902		P55786_C66	1.00071
Q9NQG5_C234	1.1189		P28340_C837	1.00066
P04818_C180	1.11863		Q9H0C8_C325	1.00057
P35250_C255	1.11862		P25398_C92	1.00039
Q6PJG6_C720	1.11847		P32321_C83	1.00034
Q06546_C421	1.11819		P49821_C125	1.00021
O00273_C38	1.11783		P46060_C573	1.00007
Q9Y5X3_C250	1.11745		P21980_C230	1.00003
P11802_C215	1.11738		Q9P2J5_C554	0.999991
O60678_C264	1.11729		P27708_C280	0.999955
Q08379_C984	1.11684		Q08J23_C599	0.999938
Q9UNM6_C276	1.11678		Q9GZT3_C48	0.999934
Q96CP2_C132	1.11647		P08237_C709	0.999904
Q96NB3_C314	1.11643		Q9Y6R0_C161;P49757_C131	0.999823
Q9Y570_C347	1.1161		P42704_C113	0.999776
Q8NFQ8_C382;Q5JTV8_C496	1.11608		P07900_C374	0.999702
Q9NQS1_C251	1.11597		Q9BYU1_C46;P40425_C80;P40424_C70;P40426_C73	0.999658
O43264_C686	1.11594		Q9BQE3_C316;P68363_C316;Q71U36_C316;P68366_C316;A6NHL2_C323	0.99958
P53041_C77	1.11585		Q8IYL3_C42	0.99935
Q9Y5M8_C246	1.11584		P26641_C194	0.999342
P30153_C390;P30154_C402	1.11581		P13667_C555	0.99926
P46013_C1285	1.11532		O15173_C159;O00264_C129	0.999105
P42166_C330	1.11526		Q96B26_C89	0.99909
P68363_C295;Q71U36_C295;P68366_C295;P0DPH8_C295;P0DPH7_C295;Q6PEY2_C295	1.11512		O75521_C368	0.999054
Q8IZP0_C33	1.11511		Q8IX90_C290	0.998852
Q9NQR4_C153	1.11495		P30041_C47	0.998681
O00232_C193	1.11459		P11172_C174	0.998635
Q9UHB9_C173	1.11439		O60684_C238;O15131_C238;P52294_C240	0.998478
P13804_C109	1.11409		Q9BZZ5_C234	0.998249
Q14204_C4216	1.11395		Q9P2N5_C49	0.998225
Q8WWI1_C98	1.11393		O15027_C46	0.998098
Q9H3H3_C263	1.11388		O00410_C972	0.997887
Q3ZCM7_C129	1.11388		Q9Y2T3_C63	0.997858
Q02790_C328	1.1135		Q01813_C112	0.997784
Q13148_C39	1.11311		Q08J23_C235	0.997637
Q9NUQ6_C367	1.11292		Q8ND56_C375	0.997516
P49756_C132	1.11273		O00148_C62;Q13838_C63	0.997369
Q6P2E9_C838	1.1114		P53990_C125	0.997301
Q9Y520_C223	1.11118		Q9P1Z2_C57	0.997292
Q12841_C113	1.1109		Q96L21_C105;P27635_C105	0.997087
Q9UGV2_C359	1.11087		O00232_C255	0.997077
O95239_C269;Q2VIQ3_C269	1.11061		Q9Y570_C238	0.997047
Q9P289_C392	1.11046		O15067_C270	0.997044
Q13501_C26	1.11021		Q14974_C765	0.996879
Q15366_C301	1.1102		P55263_C353	0.996847
P62333_C193	1.11014		Q02790_C328	0.996834
Q8N5K1_C92	1.11012		Q9ULX9_C74	0.996802
P59998_C21	1.10998		P21281_C112	0.996648
Q9Y5K6_C540	1.10914		Q8NAF0_C443	0.996408
Q969T7_C114	1.10874		Q8IYB3_C33	0.996144
Q9H3N1_C106	1.10849		Q14694_C40	0.996116
Q92576_C1631	1.10821		Q96BJ3_C69	0.995928
Q9NYZ3_C539	1.10814		Q96EL3_C21	0.995886
O43264_C650	1.108		Q9BW72_C53	0.995883
Q08211_C1099	1.10784		P61586_C107;P08134_C107	0.995705
P08708_C35	1.10779		P52789_C386	0.995632
O60292_C1775	1.10768		P54577_C501	0.995233
Q8TAQ2_C91	1.10763		P22234_C91	0.994665
Q9H4A6_C280	1.10706		Q92598_C167	0.994508
O43169_C122	1.10695		Q9HAV7_C124	0.994211
P27816_C535	1.10692		O95373_C401	0.994198
Q9Y3D5_C90	1.1069		Q07866_C349	0.994047
O43823_C173	1.10682		P52701_C88	0.993835
P61106_C26	1.10638		P62633_C97	0.993751
P11586_C863	1.10632		Q8TB52_C592	0.993606
Q99613_C752;B5ME19_C753	1.10588		P60174_C87	0.993447
P50990_C244	1.1057		Q15004_C99	0.993309
Q00688_C133	1.10565		P62333_C228	0.993147
A1L0T0_C608	1.10544		Q7Z2W4_C272	0.993034
P14621_C22	1.10538		Q9NZ63_C145	0.993024
Q9UKK9_C76	1.10532		Q16637_C60	0.992518
P52948_C1027	1.10529		P49368_C455	0.991817
Q14980_C961	1.10522		Q14204_C4570	0.991618
O95336_C32	1.10519		Q6P2E9_C838	0.991558
Q16186_C88	1.10475		Q9UBQ5_C85	0.991528
O75531_C67	1.10454		P13010_C249	0.991514
O95347_C1174	1.10451		Q15004_C54	0.991276
Q9Y6E0_C375	1.10417		Q99595_C17	0.991129
P49591_C300	1.10384		Q53LP3_C221	0.991033
P41250_C466	1.10362		Q9BTT0_C87	0.990947
O14776_C1062	1.10334		Q96T51_C81	0.990905
Q96RU2_C1058	1.10326		Q9H074_C222	0.990812
Q9H019_C52	1.10322		Q9UJC3_C131	0.990587
Q9BRV8_C164	1.10239		P30153_C317	0.990484
Q9UFW8_C92	1.10204		Q9Y570_C347	0.990359
Q9BYU1_C46;P40425_C80;P40424_C70;P40426_C73	1.10191		O14893_C63	0.990037
Q13618_C636	1.10186		Q8NHW5_C27;P05388_C27	0.989989
P42704_C208	1.10181		Q12962_C174	0.989838
P55769_C30	1.10118		Q14103_C126	0.989794
Q14C86_C1129	1.10114		P54105_C73	0.989661
P41250_C471	1.10097		Q8IVM0_C85	0.989629
P62837_C107;P61077_C107	1.10084		Q8WWI1_C98	0.989558
Q92973_C683	1.10069		P61758_C113	0.989547
P05412_C99	1.10067		P49756_C83	0.98952
Q86VP6_C954	1.10064		Q9NRG9_C444	0.989368
P53990_C125	1.10039		P14868_C349	0.989351
Q7Z4H7_C926	1.1003		Q07617_C657	0.989333
Q9HCC0_C267	1.10008		Q7L5Y1_C307	0.989116
Q09666_C2162	1.10007		P13693_C28	0.989027
O75438_C25	1.09997		Q92609_C706	0.988713
P46782_C155	1.09978		Q9BV86_C195	0.988696
A6NDU8_C268	1.09968		O75521_C282	0.988684
P50453_C98	1.09952		Q9UNK0_C14	0.988336
P37802_C63	1.09939		Q71UM5_C77;P42677_C77	0.988126
Q15785_C250	1.09937		O15355_C241	0.988006
Q8WUM4_C512	1.09864		Q9NRA8_C125	0.987769
Q14181_C392	1.09861		O60701_C276	0.987289
O94874_C32	1.09801		Q7Z434_C133	0.987203
Q92609_C192	1.09781		O95373_C757	0.987112
Q7KZ85_C336	1.0978		Q9Y490_C1202	0.986909
Q9P1F3_C39	1.09698		O43707_C499	0.986876
Q07866_C349	1.09696		O75348_C69	0.986855
P05386_C61	1.09692		O75792_C181	0.986678
P78527_C478	1.0969		Q9H4A6_C280	0.986593
O60292_C18	1.09667		Q14919_C73	0.986591
Q9UPT8_C1302	1.09643		O00232_C193	0.986226
O43592_C38	1.09643		P63279_C138	0.986176
O14980_C34	1.09642		P30520_C58	0.986121
Q08211_C242	1.09628		P30040_C157	0.985899
P30050_C141	1.09625		Q9BXP5_C412	0.985749
Q96Q11_C373	1.09592		P11177_C161	0.985611
P14625_C645	1.09587		Q07973_C512	0.985266
P62826_C112	1.09572		P52564_C196;P52564_C38;P52564_C294;P52564_C216;P52564_C128;P52564_C109	0.985176
Q9NSE4_C155	1.0954		Q9UNM6_C182	0.985154
Q06830_C83	1.09538		P11802_C215	0.985144
O95347_C132	1.09533		P47756_C147	0.985076
P0CAP2_C82	1.09525		O60610_C796	0.98487
Q6ZS17_C1191	1.09525		P00492_C206	0.984802
P46940_C45	1.0951		Q9UER7_C720	0.984766
P51665_C116	1.09481		Q9P246_C698	0.984748
P54136_C32	1.09474		Q08J23_C673	0.984741
Q04637_C662	1.09468		O00571_C128	0.984717
P55060_C939	1.09379		P46459_C264	0.984567
Q9P2X0_C67	1.09364		P78346_C225	0.984561
Q92609_C706	1.0935		P35250_C171	0.984409
Q9BZL1_C6	1.09316		O95394_C200	0.984265
P45880_C210	1.09291		P62826_C112	0.984215
O15305_C136	1.09289		P15880_C229	0.98405
O95861_C42	1.09268		Q9BUP3_C172	0.984015
Q9BVL2_C252	1.09227		Q7Z2Z1_C1838	0.983944
P46060_C573	1.09215		P34897_C119	0.983914
P35249_C141	1.09211		Q9BT17_C262	0.983778
Q5T4S7_C4146	1.09202		P30041_C91	0.983155
O95671_C4	1.09187		Q09666_C5502	0.983136
Q14919_C54	1.09173		P12235_C160	0.983127
P09543_C49	1.09146		O60256_C31	0.983088
O75521_C380	1.09145		Q9UHB6_C316	0.983059
Q9H074_C358	1.09128		Q8IV48_C243	0.983
Q6ZN54_C492;Q6ZN54_C489;Q6ZN54_C481;Q6ZN54_C473;Q6ZN54_C470;Q6ZN54_C454;Q6ZN54_C451;Q6ZN54_C444;Q6ZN54_C441;Q6ZN54_C424;Q6ZN54_C384;Q6ZN54_C334;Q6ZN54_C308;Q6ZN54_C305;Q6ZN54_C297;Q6ZN54_C281;Q6ZN54_C278;Q6ZN54_C266;Q6ZN54_C250;Q6ZN54_C242;Q6ZN54_C238;Q6ZN54_C234;Q6ZN54_C231;Q6ZN54_C217;Q6ZN54_C214;Q6ZN54_C153;Q6ZN54_C117	1.09122		O15381_C626	0.982946
O76071_C234	1.09093		Q9NZL4_C310	0.982653
Q9Y4W6_C402	1.09088		P23229_C188	0.982516
Q7L1Q6_C35	1.09087		Q53GQ0_C166	0.982498
Q9NPI6_C39	1.09058		Q9BTA9_C615	0.982164
Q99700_C852	1.09051		P11586_C152	0.982138
P42166_C658	1.09048		Q06546_C338	0.982123
O15042_C65	1.09033		P35249_C141	0.982122
Q15005_C17	1.09029		P08237_C114	0.98207
Q9BU89_C254	1.09014		Q15738_C340	0.981369
O14613_C92	1.08989		Q9P000_C47	0.981288
Q15833_C110	1.08972		Q9BTY7_C227	0.981268
Q9Y266_C188	1.08961		Q7Z6Z7_C624	0.981265
Q8WUM4_C40	1.08946		P61163_C34;P42025_C34	0.981157
Q9BTY7_C227	1.08928		Q9Y4W6_C402	0.981057
Q96AT9_C23	1.08889		Q15149_C4071	0.980929
P39023_C114	1.0888		O15304_C6	0.980872
P23025_C153	1.08875		Q96F63_C122	0.98071
O75663_C87	1.08847		P49458_C48	0.980588
P49756_C83	1.08836		Q96CT2_C865;Q96CT2_C858;Q96CT2_C814;Q96CT2_C73;Q96CT2_C728;Q96CT2_C674;Q96CT2_C655;Q96CT2_C607;Q96CT2_C549;Q96CT2_C448;Q96CT2_C436;Q96CT2_C423;Q96CT2_C420;Q96CT2_C350;Q96CT2_C33	0.980551
P46109_C249	1.08825		Q9NZ01_C18	0.980407
P13693_C28	1.08822		Q06210_C264	0.980249
Q8N339_C33;P80297_C33;P04732_C33;P02795_C33;P13640_C34	1.08822		P23528_C139	0.980134
Q9BRX5_C188	1.08787		Q9ULX9_C111	0.97992
P08238_C589	1.08765		Q7KZ85_C336	0.979741
Q15005_C26	1.08746		Q86UD0_C195	0.979672
Q13243_C63	1.08744		Q04637_C662	0.979548
Q13501_C128	1.0868		P50991_C252	0.979337
Q9Y6E2_C270	1.08663		Q9BW19_C509	0.979311
O75369_C2501	1.08656		O75152_C588	0.979279
P38606_C138	1.08612		Q9NXX6_C82;Q9NXX6_C226	0.979166
Q9H910_C118	1.08599		P62906_C66	0.978701
Q9Y4G6_C2443;Q9Y490_C2442	1.0859		Q15424_C225;Q14151_C224	0.978699
Q9BYN0_C99	1.08572		P08559_C273	0.978542
Q9BZV1_C125	1.08568		O76080_C76	0.978492
P27816_C635	1.08562		Q969T7_C114	0.978386
Q08211_C12	1.08529		P62495_C127	0.978315
Q9NUP9_C47	1.08527		Q93084_C447;P16615_C447	0.978069
Q9BZQ8_C41	1.08437		Q8IWZ8_C78	0.978054
Q8NC51_C11	1.0843		Q06546_C223	0.977886
Q9HD45_C428	1.08428		P39687_C87	0.977793
O60716_C450	1.08426		P82912_C112	0.977476
P62316_C46	1.08426		O14776_C1062	0.977457
Q15003_C255	1.08363		P57678_C317	0.977265
Q15726_C53	1.08343		Q9P2R7_C430	0.977193
P48643_C493	1.08338		Q96T76_C386	0.977059
Q14204_C2712	1.08324		Q9NVE7_C699	0.977059
Q96RE7_C416;Q96BF6_C393	1.08322		Q96QK1_C673	0.976826
Q99439_C61	1.08316		P78527_C478	0.976454
Q56VL3_C27	1.08296		P26641_C210	0.976445
O43765_C153	1.08295		P60842_C66	0.976343
Q6ZS17_C945	1.08276		Q9NPQ8_C341	0.97628
O00483_C44	1.08256		Q9Y2Y0_C149	0.975764
P18124_C186	1.08208		Q13547_C408	0.975658
Q96PK6_C90	1.08159		Q96FF9_C165	0.975544
Q8IVM0_C85	1.08156		Q9NPJ6_C162	0.975421
P67936_C247	1.08117		P78371_C289	0.975386
P10644_C18	1.08107		O15439_C1186;O15438_C1435;P33527_C1439	0.97533
Q09666_C1833	1.08092		Q9NZZ3_C20	0.975051
P31689_C149	1.08083		Q8NBZ0_C31	0.974972
P18858_C434	1.08039		P61247_C201	0.974912
Q9Y3D0_C158	1.08026		Q13200_C459	0.974879
Q6PD62_C817	1.08007		P55145_C117	0.974749
Q92747_C162;O15143_C162	1.08006		Q07866_C390;Q9NSK0_C388;Q9H0B6_C375	0.9746
Q9BQ04_C31;Q9BWF3_C31	1.07948		Q8WUM4_C512	0.974405
Q96F63_C136	1.07909		Q5U5X0_C97	0.974063
P37198_C475	1.07855		Q96I99_C162	0.973994
Q16254_C88	1.07847		P61088_C87	0.973992
Q9H814_C51	1.07844		Q8IYA6_C124	0.973941
O94906_C739	1.07836		Q07020_C134	0.973922
Q99961_C277	1.07826		O95239_C269;Q2VIQ3_C269	0.973671
Q9HB09_C266	1.07818		P33947_C29;P24390_C29	0.97337
Q9Y5M8_C100	1.07817		Q5VUA4_C2168	0.97331
Q92922_C520	1.07815		Q9BTY7_C138	0.973307
O75521_C368	1.07806		Q8N392_C323	0.973229
Q16630_C159	1.07765		O14519_C105;O75956_C116	0.973221
Q3LXA3_C404	1.07757		P22695_C125	0.973221
Q70E73_C1045	1.07747		Q99460_C806	0.973063
Q9Y2U8_C346	1.07745		P18858_C434	0.973031
Q9UI30_C100	1.07725		Q13907_C172	0.972695
O60292_C1577	1.07719		Q12765_C324	0.972661
Q8WWH5_C269	1.07689		Q13185_C177	0.972594
P30153_C317	1.07596		P10809_C237	0.972329
Q92575_C186	1.07593		Q14566_C301	0.972327
Q9UPQ9_C600	1.07568		Q5VYK3_C1183	0.972225
Q99497_C106	1.07564		P36776_C520	0.972225
Q9UHB6_C316	1.07527		O00299_C24	0.972132
Q9UDX5_C104	1.0751		Q9UPN7_C795	0.972114
Q9NW64_C269	1.07502		Q68EM7_C53	0.971964
P21333_C1157	1.07497		P20810_C408	0.971964
P43686_C210	1.0748		O94874_C32	0.971886
Q9NS87_C576	1.07479		P36954_C52	0.971877
Q7L8J4_C201	1.07451		Q08752_C275	0.971827
Q8TF05_C261	1.0745		P61163_C222	0.971615
P60174_C87	1.07389		O75822_C207	0.971411
P62633_C97	1.07368		Q06546_C421	0.971396
Q9H9P8_C187	1.07348		Q15726_C53	0.971339
P62195_C209	1.07342		P35237_C100	0.971037
Q96F63_C122	1.07321		Q13501_C26	0.971032
Q86VP6_C131	1.07301		O00483_C44	0.970995
O75822_C188	1.07243		Q08379_C794	0.970707
Q9NY27_C134	1.07238		O75947_C101	0.970699
Q9HAW4_C789	1.07205		Q9BXP5_C441	0.97036
Q9P2K5_C143	1.07189		P61160_C221	0.970109
P14854_C30	1.07189		P49458_C39	0.970018
Q9ULX9_C111	1.07177		O00148_C164	0.969958
P35270_C10	1.07171		O60716_C450	0.969939
P62910_C91	1.0716		Q9HC62_C202	0.969895
Q15185_C40	1.07098		O43765_C153	0.969432
Q96C90_C120	1.07083		O95202_C379	0.968789
P27348_C134	1.07032		P29034_C22	0.968766
Q9BZE4_C174	1.06995		Q9H078_C647	0.96875
Q9BPX3_C843	1.0699		Q92841_C584	0.968535
P54577_C442	1.06968		Q16658_C80	0.968398
Q01082_C112;P11277_C112;O15020_C115	1.06962		Q16658_C260	0.968348
P19338_C543	1.0696		P62249_C25	0.968113
O75348_C69	1.0696		P42765_C92	0.968097
Q9UER7_C720	1.0695		P68363_C347;P68366_C347	0.967957
P24534_C50	1.0693		O43592_C38	0.967866
Q9Y2R4_C536	1.069		Q9BUH6_C180	0.96768
Q15042_C322	1.06868		Q13363_C54	0.967565
O60610_C796	1.06855		P52756_C766	0.967276
Q14919_C73	1.06848		Q92616_C55	0.967203
P40189_C819	1.0682		O14929_C101	0.966992
P82932_C105	1.06815		P50991_C120	0.966977
Q14008_C1768	1.06809		Q9UHB9_C562	0.966861
Q9BXP5_C715	1.068		Q5VYK3_C1594	0.96679
P11586_C147	1.0678		P53396_C20	0.966783
Q9NRX1_C64	1.06766		P50990_C136	0.966744
Q15185_C76	1.06765		P62753_C12	0.96664
Q56VL3_C130	1.06758		Q96IK1_C72;Q8NFC6_C74	0.966538
Q2TAA2_C137	1.06715		Q9NQT5_C215	0.966374
Q7Z5J4_C239	1.06714		O60716_C533	0.966195
P61586_C16;P08134_C16	1.06688		O15144_C120	0.965864
P52701_C88	1.0667		P78527_C111	0.96569
O14929_C101	1.06662		O00499_C47	0.965502
Q9UJC3_C131	1.06635		P63208_C160	0.965423
Q9NTK5_C55	1.06594		P42704_C1043	0.965231
P30153_C329	1.06587		Q9NX70_C131	0.965221
Q9UQ35_C956	1.06541		P50552_C334	0.965218
P17676_C248	1.06536		P32119_C172	0.965093
O75533_C1035;O75533_C965;O75533_C796;O75533_C795;O75533_C677;O75533_C652;O75533_C1250;O75533_C1244;O75533_C1204;O75533_C1123;O75533_C1111;O75533_C1059	1.0653		O60292_C18	0.965075
Q96L21_C105;P27635_C105	1.06523		Q9NZT2_C443	0.964872
Q9BZQ8_C177	1.06495		Q9H0E9_C64	0.96478
P10644_C362	1.06472		Q9Y224_C19	0.964655
Q9H3P2_C471	1.06438		O60921_C253	0.964463
Q8N9T8_C591	1.06394		Q12792_C275;Q6IBS0_C275	0.964301
Q9NRY5_C388	1.06386		Q01082_C112;P11277_C112;O15020_C115	0.964272
Q9BTE3_C325	1.06385		P11387_C630	0.964118
P53701_C178	1.06373		Q9NRY5_C388	0.964086
Q9Y3A3_C134	1.06342		O00410_C886	0.96398
P30040_C157	1.0634		Q96KB5_C22	0.963726
O00244_C12	1.06337		Q8TBC4_C82	0.963715
P15927_C219	1.06315		P54578_C203	0.963555
P55735_C187	1.06296		Q69YH5_C315	0.963425
Q9H3L0_C52	1.06268		Q86WR7_C367	0.963327
P30044_C204	1.06231		Q7L2H7_C125	0.963326
Q9BTT0_C123	1.06202		Q99832_C364	0.962764
O94925_C203	1.06184		Q13451_C339	0.962709
P62333_C347	1.06183		Q8WUM4_C231	0.962676
P30041_C91	1.06138		Q6P2E9_C1130	0.962598
O15027_C46	1.06136		Q96I24_C109	0.962592
P63010_C241;Q10567_C241	1.06135		P05023_C211	0.962363
Q9NVG8_C387	1.06126		Q9Y230_C227	0.962243
Q7Z417_C234	1.06112		Q9Y2U8_C108	0.962202
Q8WUR7_C62	1.06103		Q13733_C382;P13637_C364;P50993_C372;P05023_C374	0.962194
P60174_C42	1.06103		P49327_C2273	0.962167
Q9BUF5_C354	1.06099		O75643_C502	0.961926
Q12874_C145	1.06083		Q9Y3B7_C50	0.961822
Q3LXA3_C24	1.0607		P35659_C89	0.961777
Q96HE7_C241	1.06069		P17655_C341	0.961738
Q14318_C295	1.06067		P30153_C148;P30154_C160	0.961562
Q6ZS17_C1137	1.06027		P38606_C138	0.961399
Q8N392_C323	1.06026		O15511_C45	0.961365
P04632_C190	1.06019		P07900_C572;Q58FG0_C257	0.961282
Q9Y3E2_C126	1.06018		Q08752_C282	0.960957
O43310_C501	1.06015		P78527_C1742	0.96088
Q9UJS0_C565;O75746_C563	1.06004		Q9UBB4_C382	0.960539
Q15008_C266	1.06004		O00159_C161	0.960468
Q9H840_C44	1.05982		Q86VP6_C237	0.960442
P43246_C822	1.05977		P49411_C127	0.960266
Q06546_C338	1.05963		O60664_C341	0.960145
Q9HD15_C134	1.05956		Q13042_C194	0.960134
P49116_C204	1.05953		P78371_C395	0.960044
Q27J81_C971	1.05918		P36578_C96	0.959925
Q9NQW6_C234	1.05882		P30153_C154;P30154_C166	0.95987
Q9Y2U8_C108	1.05859		Q9Y5N6_C35	0.959842
Q9NXV6_C178	1.05831		Q15042_C873	0.959767
Q8TDN6_C52	1.05819		Q9NRN7_C23	0.959644
O00499_C47	1.05808		P57088_C232	0.959608
O00410_C420	1.05796		Q01813_C641	0.959475
O00410_C733	1.05772		Q13619_C633;Q13620_C787	0.959357
Q13045_C289	1.05772		Q92922_C520	0.959189
Q8IWX8_C69	1.05728		Q9H0N5_C109	0.9591
P36954_C52	1.05687		Q15185_C58	0.959057
Q15014_C165	1.05683		Q9NQW6_C210	0.959012
P55263_C353	1.05663		Q9Y2Q3_C176	0.958921
O15173_C159;O00264_C129	1.05658		P00338_C163;Q6ZMR3_C163;P07864_C163;P07195_C164	0.95869
O94885_C406	1.0565		Q92600_C200	0.958616
O75394_C29	1.0562		P42704_C208	0.958255
Q9BW72_C53	1.05594		P62280_C60	0.958047
Q8NG31_C1301	1.05579		Q29RF7_C1079	0.957814
Q9Y696_C100	1.05578		Q9NUU7_C224;Q9UMR2_C225	0.957535
P17655_C405	1.05559		P57764_C191	0.957404
P26196_C102	1.05547		Q00005_C258;P63151_C262	0.957308
Q15154_C957	1.05545		Q15021_C1229	0.956993
Q99615_C317	1.05485		P25205_C148	0.956893
Q5U5X0_C97	1.05473		Q9NVM6_C38	0.956882
P60468_C39	1.05431		O00451_C168	0.956854
P46013_C903	1.05421		Q3LXA3_C382	0.956799
Q9BTD8_C385	1.05388		P40189_C819	0.956721
P00492_C106	1.05377		Q99832_C370	0.956479
O75369_C26;P21333_C53;Q14315_C46	1.0536		P25789_C107	0.956261
Q13616_C170	1.05345		Q07617_C552	0.956079
Q9H773_C162	1.05339		Q9P2J5_C573	0.956027
Q9H8V3_C221	1.05328		Q8IWZ3_C181;O75179_C210	0.955864
Q9Y613_C502	1.05166		A6NDU8_C268	0.95579
O00471_C111	1.0516		Q09666_C108	0.955774
Q9H3U1_C853	1.0515		Q99439_C61	0.955658
P19105_C108;O14950_C109	1.05149		Q9HBM6_C121;Q16594_C121	0.955318
P46734_C305	1.05141		Q96IF1_C224	0.955131
Q96E11_C154	1.0513		P40938_C32	0.954757
Q9Y613_C43	1.05117		O95295_C66	0.954692
Q06323_C22	1.05107		P25705_C244	0.954441
Q9ULJ7_C427	1.05089		Q14204_C2076	0.954193
P13797_C463;P13796_C460	1.05068		Q3LXA3_C404	0.954153
Q08379_C205	1.05059		P18085_C62	0.954086
Q96B45_C28	1.05043		P51610_C1139	0.953753
P35658_C186	1.04995		Q9Y570_C312	0.953602
P25789_C107	1.04956		Q9NZD2_C112	0.953498
Q9NXX6_C82;Q9NXX6_C226	1.0495		A9UHW6_C150	0.952944
Q96HR3_C34	1.04944		Q06323_C22	0.95289
P06756_C172	1.04915		P52272_C694	0.952694
Q8NFC6_C1663	1.04903		P52292_C237	0.952593
Q9H814_C87	1.04903		Q86VP6_C1134	0.952449
P09110_C218	1.04895		P48507_C35	0.952424
Q96ER3_C163	1.04886		P27348_C134	0.952109
Q08J23_C271	1.04854		P42224_C174	0.95183
Q16763_C95	1.0485		P05023_C663	0.951764
Q92598_C270;O95757_C270	1.04844		Q8NFQ8_C382;Q5JTV8_C496	0.95114
O95239_C1224;Q2VIQ3_C1226	1.04805		P42166_C280	0.951053
Q9Y6W5_C27	1.04782		P52209_C170	0.950818
P25205_C263	1.04781		P40937_C238	0.950727
Q92598_C167	1.04771		P60468_C39	0.950518
Q8IVF2_C405	1.04758		P42285_C150	0.950001
Q96EP5_C85	1.04725		P50991_C295	0.949688
Q14137_C404	1.04721		Q9NPA8_C40	0.949652
Q6PKG0_C864	1.04717		Q99757_C90	0.949541
Q86SX6_C67	1.04689		P16615_C669	0.949027
P11413_C446	1.04674		P49589_C27	0.948849
P07900_C597	1.04664		Q9UBF2_C387;Q9Y678_C387	0.948728
Q8ND56_C375	1.04644		Q9Y6H1_C134	0.948685
Q16718_C17	1.04633		O14980_C528	0.948666
O00399_C18	1.04619		Q9BPX3_C611	0.948371
A1L0T0_C173	1.04602		P13639_C41	0.948095
Q9UBB6_C415	1.04582		P35232_C69	0.948041
P00374_C7	1.04543		P17655_C301	0.947889
O75822_C207	1.04531		O75569_C54	0.947873
P04183_C230	1.04513		Q9Y2Z0_C49	0.94777
Q5VT97_C847	1.04456		P46013_C1479	0.947733
Q12959_C378	1.04449		P12956_C398	0.947726
O95182_C55	1.04446		P50453_C98	0.947701
P21108_C165;P11908_C165	1.04422		P49790_C1065	0.947263
Q9BQ61_C165	1.04317		P14174_C81	0.947193
P49589_C27	1.04313		P12268_C331	0.947144
Q15004_C99	1.04306		Q15154_C957	0.947135
Q9UBT2_C173	1.04284		P48147_C57	0.946643
P63208_C120	1.04275		P13861_C101	0.946479
Q01658_C94	1.04266		P00492_C106	0.946442
P0DJD0_C197;P0DJD1_C205;Q7Z3J3_C206;A6NKT7_C206;Q99666_C206;O14715_C206;P49792_C206	1.04218		O60256_C135	0.946408
A6NDG6_C297	1.04174		Q07866_C320;Q9H0B6_C305	0.946347
Q07065_C100	1.04122		O95372_C56	0.946282
O00410_C915	1.0411		O75607_C105	0.946251
O00410_C784	1.04031		Q9Y3A4_C82	0.946169
Q8IWZ3_C181;O75179_C210	1.0403		O00429_C345	0.946119
P48739_C187	1.03979		P63172_C83	0.946071
Q32MZ4_C14	1.03931		Q13098_C175	0.945912
P84085_C62	1.03874		Q96NB3_C314	0.945892
P49321_C708	1.03857		O60675_C68;O15525_C68;Q9ULX9_C68	0.945871
Q02952_C470	1.03853		Q00325_C136	0.945452
P16383_C465	1.03843		P41214_C489	0.94536
P51610_C1139	1.0384		O15118_C816	0.945324
Q96EY4_C75	1.03827		P43243_C821	0.945141
P46782_C172	1.03784		Q9NRP0_C14	0.945122
O95372_C56	1.03781		P30153_C329	0.944643
Q92600_C200	1.0377		Q5TFE4_C179	0.944586
Q9UPQ0_C140	1.03747		Q16401_C412	0.944431
Q99714_C214	1.03743		Q7Z434_C46	0.944181
Q9NVI1_C908	1.03691		O75369_C26;P21333_C53;Q14315_C46	0.944155
Q9Y4W2_C456	1.03689		Q08379_C984	0.943832
P31947_C38	1.03678		P68371_C354	0.943792
Q9C0B1_C346	1.03671		P51965_C122;Q96LR5_C130;Q969T4_C136	0.943735
Q96JY6_C160	1.03656		Q8NG31_C1301	0.943731
Q8WV74_C39	1.03649		Q13596_C318	0.943703
Q15833_C158	1.03647		Q9H2U2_C44	0.943302
Q9BWM7_C189;Q9H9B4_C190	1.03624		O76094_C323	0.942989
P49023_C108	1.03586		P39687_C123	0.942964
P42765_C92	1.03496		P26006_C94	0.942856
Q8N556_C713	1.03468		Q15645_C14	0.942424
Q9Y490_C1353	1.03452		Q9NYB9_C33	0.942414
Q9BU89_C200	1.03415		Q9BRJ6_C107	0.942105
Q13564_C294	1.03299		Q9NRX1_C64	0.942022
Q9Y6K9_C76	1.03272		P13797_C33	0.94162
P16383_C320	1.0326		Q9BZV1_C125	0.941478
P63208_C160	1.03246		Q9Y6W5_C27	0.941445
Q9NZT2_C443	1.03241		Q8NCF5_C232	0.941154
P53611_C40	1.03159		P04818_C180	0.941148
O43290_C645	1.0315		P08758_C316	0.941119
Q14839_C1827	1.03125		Q8WYA6_C408	0.941095
Q5EBL4_C47	1.03109		Q9H4A4_C151	0.940769
Q66K74_C342	1.03081		Q96GY3_C28	0.940724
O94925_C525	1.03057		Q9ULJ7_C427	0.940698
Q96GY3_C28	1.02964		Q15654_C47	0.940548
Q9C0C2_C1114	1.02956		P38117_C71	0.940546
Q13671_C223	1.02941		P25398_C106	0.940198
Q96DE5_C55	1.02903		Q9Y3P9_C230	0.940108
Q9NYZ3_C198	1.02903		Q14103_C226	0.940015
P49790_C21	1.02847		Q15654_C328	0.939921
P43487_C132	1.02802		P60174_C42	0.939883
Q86WR7_C367	1.02793		P84074_C185;P37235_C185	0.939578
P84074_C185;P37235_C185	1.02735		O60506_C289;O43390_C292	0.939223
O75821_C25	1.02718		Q86YR5_C670;Q86YR5_C616;Q86YR5_C515;Q86YR5_C497;Q86YR5_C39;Q86YR5_C332;Q86YR5_C292;Q86YR5_C28;Q86YR5_C186;Q86YR5_C129;Q86YR5_C128	0.93908
Q66K74_C975	1.02706		Q7L2H7_C175	0.938797
O75376_C2322	1.02677		P49321_C254	0.93863
Q9C0C2_C749	1.02654		P29317_C753;P54762_C758;P54764_C760;P54760_C754;Q15375_C772;P54753_C772;Q9UF33_C812;P29323_C760	0.938221
O60292_C235	1.02633		Q9GZQ3_C64	0.938206
P31943_C22	1.02595		O94826_C176	0.93818
Q9Y3B7_C50	1.02562		P38606_C277	0.938174
P04843_C477	1.02523		Q6AWC2_C1061	0.938107
P26358_C62	1.02404		O94906_C739	0.938093
Q16537_C106	1.02395		P11217_C373;P11216_C373	0.937943
P29034_C22	1.02353		Q8N1F7_C522	0.93779
Q8IYB3_C33	1.02328		Q8TEX9_C42	0.937757
P29084_C208	1.02307		Q9HAV4_C1157	0.937757
Q9Y285_C493	1.02271		P52306_C85	0.937739
Q9UKV3_C546	1.02225		P30530_C604	0.937581
[truncated: 583 more rows]
